# Supplementary material for: Decoding the metabolomic responses of Caragana tibetica to livestock grazing in fragile ecosystems
Source: Front Plant Sci. 2024 Feb 26;15:1339424. doi: 10.3389/fpls.2024.1339424 (PMC10959174; doi:10.3389/fpls.2024.1339424)
Supplement: Supplementary file 2 [file Table_1.xlsx]

## Sheet: Sheet1
compound_id	first_category	second_category	name	metab_id	hyperlink	Metabolite
C00165	-	-	Diacylglycerol;Diglyceride	metab_42	http://www.kegg.jp/entry/C00165	DG(11D3/9D3/0:0)
C00188	Peptides	Amino acids	L-Threonine;2-Amino-3-hydroxybutyric acid	metab_79	http://www.kegg.jp/entry/C00188	L-Threonine
C09183	-	-	Sclareol;(13R)-Labd-14-ene-8alpha,13-diol	metab_84	http://www.kegg.jp/entry/C09183	Sclareol oxide
C00416	Lipids	Phospholipids	Phosphatidate;Phosphatidic acid;1,2-Diacyl-sn-glycerol 3-phosphate;3-sn-Phosphatidate	metab_93	http://www.kegg.jp/entry/C00416	PA(20:1(11Z)/22:6(4Z,7Z,10Z,13Z,16Z,19Z))
C13846	-	-	Octadecanamide;Stearamide;Stearic acid amide	metab_100	http://www.kegg.jp/entry/C13846	Octadecanamide
C03527	-	-	Oxidized Latia luciferin	metab_107	http://www.kegg.jp/entry/C03527	4-(2,6,6-Trimethyl-1-cyclohexen-1-yl)-2-butanone
C02452	-	-	(-)-Perillyl alcohol;Perillyl alcohol;(S)-Perillyl alcohol;[(4S)-4-(Prop-1-en-2-yl)cyclohex-1-en-1-yl]methanol;p-Mentha-1,8-dien-7-ol;(-)-Perillylalcohol	metab_108	http://www.kegg.jp/entry/C02452	(S)-(-)-Perillyl alcohol
C14743	-	-	Isophorone;1,1,3-Trimethyl-3-cyclohexene-5-one	metab_110	http://www.kegg.jp/entry/C14743	3,5,5-Trimethyl-2-cyclohexen-1-one
C01108	-	-	1,2,3-Trihydroxybenzene;Pyrogallol;Pyrogallic acid;1,2,3-Benzenetriol	metab_113	http://www.kegg.jp/entry/C01108	1,2,3-Trihydroxybenzene
C12287	-	-	beta-Ionone;trans-beta-Ionone	metab_128	http://www.kegg.jp/entry/C12287	Beta-Ionone
C09690	-	-	alpha-Irone;(+)-cis-alpha-Irone	metab_130	http://www.kegg.jp/entry/C09690	Alpha-Irone
C07393	-	-	Oxymetholone	metab_144	http://www.kegg.jp/entry/C07393	Oxymetholone
C04230	Lipids	Phospholipids	1-Acyl-sn-glycero-3-phosphocholine;1-Acyl-sn-glycerol-3-phosphocholine;alpha-Acylglycerophosphocholine;2-Lysolecithin;2-Lysophosphatidylcholine;1-Acylglycerophosphocholine	metab_147	http://www.kegg.jp/entry/C04230	PC(16:0/0:0)
C14767	-	-	9(S)-HODE;(9S)-Hydroxyoctadecadienoic acid;(10E,12Z)-(9S)-9-Hydroxyoctadeca-10,12-dienoic acid	metab_171	http://www.kegg.jp/entry/C14767	Alpha-Dimorphecolic acid
C21130	-	-	Lovastatin acid;Mevinolinic acid	metab_188	http://www.kegg.jp/entry/C21130	Lovastatin acid
C17495	-	-	[8]-Gingerol;(8)-Gingerol	metab_211	http://www.kegg.jp/entry/C17495	(S)-[8]-Gingerol
C01533	-	-	Syringin;Eleutheroside B	metab_223	http://www.kegg.jp/entry/C01533	Syringin
C14831	-	-	8(R)-HPODE;(9Z,12Z)-(8R)-8-Hydroperoxyoctadeca-9,12-dienoic acid;(8R,9Z,12Z)-8-Hydroperoxyoctadeca-9,12-dienoate	metab_224	http://www.kegg.jp/entry/C14831	8(R)-Hydroperoxylinoleic acid
C04785	-	-	13(S)-HPOT;(9Z,11E,15Z)-(13S)-Hydroperoxyoctadeca-9,11,15-trienoate;(9Z,11E,15Z)-(13S)-13-Hydroperoxyoctadeca-9,11,15-trienoic acid;13(S)-HpOTrE;13-HPOT	metab_235	http://www.kegg.jp/entry/C04785	13(S)-HpOTrE
C05938	-	-	L-4-Hydroxyglutamate semialdehyde	metab_245	http://www.kegg.jp/entry/C05938	L-4-Hydroxyglutamate semialdehyde
C04717	-	-	(9Z,11E)-(13S)-13-Hydroperoxyoctadeca-9,11-dienoic acid;(9Z,11E)-(13S)-13-Hydroperoxyoctadeca-9,11-dienoate;13(S)-HPODE;13S-Hydroperoxy-9Z,11E-octadecadienoic acid	metab_251	http://www.kegg.jp/entry/C04717	13-L-Hydroperoxylinoleic acid
C16343	-	-	Heptadecatrienal;(8Z,11Z,14Z)-8,11,14-Heptadecatrienal	metab_255	http://www.kegg.jp/entry/C16343	(all-Z)-8,11,14-Heptadecatrienal
C01443	Steroids	23-Carbon atoms	Ouabain;G-Strophanthin	metab_273	http://www.kegg.jp/entry/C01443	Ouabain
C17934	-	-	Clobenpropit	metab_277	http://www.kegg.jp/entry/C17934	Clobenpropit
C10186	-	-	Sinensetin;5,6,7,3',4'-Pentamethoxyflavone	metab_292	http://www.kegg.jp/entry/C10186	Sinensetin
C18082	-	-	Isobergapten	metab_318	http://www.kegg.jp/entry/C18082	Isobergapten
C14206	-	-	M1;2-(((3,5-Dichlorophenyl)carbamoyl)oxy)-2-methyl-3-butenoic acid	metab_327	http://www.kegg.jp/entry/C14206	M1
C17600	-	-	Multiflorin B	metab_351	http://www.kegg.jp/entry/C17600	Multiflorin B
C10197	-	-	Wogonin;Norwogonin 8-methyl ether	metab_388	http://www.kegg.jp/entry/C10197	Wogonin
C17563	-	-	Multinoside A	metab_412	http://www.kegg.jp/entry/C17563	Multinoside A
C04079	-	-	N-((R)-Pantothenoyl)-L-cysteine;D-Pantothenoyl-L-cysteine;N-Pantothenoylcysteine	metab_413	http://www.kegg.jp/entry/C04079	D-Pantothenoyl-L-cysteine
C17917	-	-	Coixinden B	metab_419	http://www.kegg.jp/entry/C17917	Coixinden B
C09517	-	-	Niveusin C	metab_444	http://www.kegg.jp/entry/C09517	Niveusin C
C21576	-	-	Zofenoprilat	metab_445	http://www.kegg.jp/entry/C21576	Zofenoprilat
C10419	-	-	Ferreirin;2,3-Dihydro-5,7-dihydroxy-3-(2-hydroxy-4-methoxyphenyl)-4H-1-benzopyran-4-one	metab_451	http://www.kegg.jp/entry/C10419	Ferreirin
C15658	-	-	6-(alpha-D-Glucosaminyl)-1D-myo-inositol	metab_542	http://www.kegg.jp/entry/C15658	6-(alpha-D-Glucosaminyl)-1D-myo-inositol
C02206	-	-	alpha-Santonin	metab_544	http://www.kegg.jp/entry/C02206	Alpha-Santonin
C09132	-	-	Mascaroside	metab_563	http://www.kegg.jp/entry/C09132	Mascaroside
C00788	Hormones and transmitters	Other hormones	L-Adrenaline;(R)-(-)-Adrenaline;(R)-(-)-Epinephrine;(R)-(-)-Epirenamine;(R)-(-)-Adnephrine;4-[(1R)-1-Hydroxy-2-(methylamino)ethyl]-1,2-benzenediol	metab_604	http://www.kegg.jp/entry/C00788	Epinephrine
C00788	Hormones and transmitters	Neurotransmitters	L-Adrenaline;(R)-(-)-Adrenaline;(R)-(-)-Epinephrine;(R)-(-)-Epirenamine;(R)-(-)-Adnephrine;4-[(1R)-1-Hydroxy-2-(methylamino)ethyl]-1,2-benzenediol	metab_604	http://www.kegg.jp/entry/C00788	Epinephrine
C01937	-	-	Methotrexate	metab_621	http://www.kegg.jp/entry/C01937	Amethopterin
C21197	-	-	N-Hexanoyl-L-homoserine lactone;C6-HSL;N-[(3S)-Tetrahydro-2-oxo-3-furanyl]-hexanamide	metab_685	http://www.kegg.jp/entry/C21197	N-hexanoyl-L-Homoserine lactone
C09084	-	-	Brucine	metab_694	http://www.kegg.jp/entry/C09084	Brucine
C00993	Peptides	Peptides	D-Alanyl-D-alanine;D-Ala-D-Ala	metab_708	http://www.kegg.jp/entry/C00993	D-Alanyl-l-alanine
C00903	-	-	Cinnamaldehyde	metab_716	http://www.kegg.jp/entry/C00903	Cinnamaldehyde
C10441	-	-	4-p-Coumaroylquinic acid	metab_725	http://www.kegg.jp/entry/C10441	4-p-Coumaroylquinic acid
C01198	-	-	3-(2-Hydroxyphenyl)propanoate;2-Hydroxyphenylpropanoate;3-(2-Hydroxyphenyl)propionic acid;Melilotate;3-(2-Hydroxyphenyl)propionate	metab_770	http://www.kegg.jp/entry/C01198	3-(2-Hydroxyphenyl)propionic acid
C10501	-	-	Verbascoside;Acteoside	metab_777	http://www.kegg.jp/entry/C10501	Verbascoside
C07417	-	-	Penciclovir	metab_779	http://www.kegg.jp/entry/C07417	Penciclovir
C06082	-	-	Abscisate;Abscisic acid;(+)-Abscisic acid;ABA	metab_781	http://www.kegg.jp/entry/C06082	(+)-Abscisic Acid
C08252	-	-	Verbascose;beta-D-Fructofuranosyl O-alpha-D-galactopyranosyl-(1-6)-O-alpha-D-galactopyranosyl-(1-6)-O-alpha-D-galactopyranosyl-(1-6)-alpha-D-glucopyranoside	metab_832	http://www.kegg.jp/entry/C08252	Verbascose
C05944	-	-	Pantothenol;(R)-2,4-Dihydroxy-N-(3-hydroxypropyl)-3,3-dimethylbutanamide;Dexpanthenol;2,4-Dihydroxy-N-(3-hydroxypropyl)-3,3-dimethylbutanamide;(+)-Panthenol;Bepanthen;Bepanthene;Bepantol;D-(+)-2,4-Dihydroxy-N-(3-hydroxypropyl)-3,3-dimethylbutyramide;Cozyme;D(+)-Panthenol;D(+)-Pantothenyl alcohol;D-P-A Injection;D-Panthenol;d-Pantothenol;d-Pantothenyl alcohol;Ilopan;Motilyn;Panadon;Panthenol;Panth…	metab_841	http://www.kegg.jp/entry/C05944	Panthenol
C05577	-	-	3,4-Dihydroxymandelaldehyde;3,4-Dihydroxyphenylglycolaldehyde	metab_845	http://www.kegg.jp/entry/C05577	3,4-Dihydroxymandelaldehyde
C05596	-	-	p-Hydroxyphenylacetylglycine;4-Hydroxyphenylacetylglycine	metab_878	http://www.kegg.jp/entry/C05596	Hydroxyphenylacetylglycine
C07577	-	-	3,4-Methylenedioxymethamphetamine;N-Methyl-3,4-methylenedioxyamphetamine;MDMA	metab_879	http://www.kegg.jp/entry/C07577	3,4-Methylenedioxyamphetamine
C00178	Nucleic acids	Bases	Thymine;5-Methyluracil	metab_885	http://www.kegg.jp/entry/C00178	Thymine
C21521	-	-	Deglymidodrine;Desglymidodrine;DMAE;2-Amino-1-(2,5-dimethoxyphenyl)ethanol	metab_894	http://www.kegg.jp/entry/C21521	Desglymidodrine
C01104	-	-	Trimethylamine N-oxide;(CH3)3NO	metab_909	http://www.kegg.jp/entry/C01104	Trimethylamine N-oxide
C00719	-	-	Betaine;Trimethylaminoacetate;Glycine betaine;N,N,N-Trimethylglycine;Trimethylammonioacetate	metab_916	http://www.kegg.jp/entry/C00719	Betaine
C01250	-	-	N-Acetyl-L-glutamate 5-semialdehyde;2-Acetamido-5-oxopentanoate	metab_939	http://www.kegg.jp/entry/C01250	N-Acetyl-L-glutamate 5-semialdehyde
C00148	Peptides	Amino acids	L-Proline;2-Pyrrolidinecarboxylic acid	metab_941	http://www.kegg.jp/entry/C00148	L-Proline
C00993	Peptides	Peptides	D-Alanyl-D-alanine;D-Ala-D-Ala	metab_951	http://www.kegg.jp/entry/C00993	D-Ala-D-Ala
C19636	Carbohydrates	Oligosaccharides	Turanose;3-O-alpha-D-Glucopyranosyl-D-fructose;D-Turanose	metab_988	http://www.kegg.jp/entry/C19636	Turanose
C14279	-	-	Furfural;2-Furaldehyde	metab_989	http://www.kegg.jp/entry/C14279	Furfural
C03033	-	-	beta-D-Glucuronoside;O-beta-D-Glucuronoside;Glucuronide;beta-D-Glucuronide	metab_1047	http://www.kegg.jp/entry/C03033	15-Hydroxynorandrostene-3,17-dione glucuronide
C00881	Nucleic acids	Nucleosides	Deoxycytidine;2'-Deoxycytidine	metab_1048	http://www.kegg.jp/entry/C00881	Deoxycytidine
C05520	-	-	2-Amino-3-oxoadipate;2-Amino-3-oxohexanedioic acid	metab_1068	http://www.kegg.jp/entry/C05520	2-Amino-3-oxoadipate
C07047	-	-	Ifosfamide;Isophosphamide	metab_1082	http://www.kegg.jp/entry/C07047	Ifosfamide
C10725	-	-	Nortrachelogenin	metab_1098	http://www.kegg.jp/entry/C10725	(-)-Wikstromol
C22005	-	-	2-Hydroxyflavanone	metab_1171	http://www.kegg.jp/entry/C22005	2-Hydroxyflavanone
C18090	-	-	Tricaine;3-Aminobenzoic acid;m-Aminobenzoate	metab_1186	http://www.kegg.jp/entry/C18090	M-Aminobenzoic Acid
C08497	-	-	(E)-2-Hexenal;trans-2-Hexenal;Leaf aldehyde;(2E)-Hexenal	metab_1189	http://www.kegg.jp/entry/C08497	Trans-2-Hexenal
C01161	-	-	3,4-Dihydroxyphenylacetate;3,4-Dihydroxyphenylacetic acid;Homoprotocatechuate	metab_1196	http://www.kegg.jp/entry/C01161	3,4-dihydroxyphenylacetic Acid
C00116	Carbohydrates	Monosaccharides	Glycerol;Glycerin;1,2,3-Trihydroxypropane;1,2,3-Propanetriol	metab_1197	http://www.kegg.jp/entry/C00116	Glycerol
C20899	-	-	Furan-2,5-dicarbaldehyde;2,5-Furandicarboxaldehyde	metab_1198	http://www.kegg.jp/entry/C20899	2,5-Furandicarboxaldehyde
C07591	-	-	Phenacetin;Acetophenetidin	metab_1201	http://www.kegg.jp/entry/C07591	Phenacetine
C12625	-	-	Biochanin A 7-O-(6-O-malonyl-beta-D-glucoside);Biochanin A 7-O-beta-D-glucoside 6''-O-malonate	metab_1244	http://www.kegg.jp/entry/C12625	Biochanin A 7-(6-malonylglucoside)
C01186	-	-	(3S,5S)-3,5-Diaminohexanoate;L-erythro-3,5-Diaminohexanoate;(3S,5S)-3,5-Diaminocaproate;L-erythro-3,5-Diaminocaproate	metab_1252	http://www.kegg.jp/entry/C01186	(3S,5S)-3,5-Diaminohexanoate
C11118	-	-	N-Methyl-2-pyrrolidinone;1-Methyl-2-pyrrolidinone;N-Methylpyrrolidone	metab_1257	http://www.kegg.jp/entry/C11118	2-Pyrrolidinone
C00290	-	-	Fibrin	metab_1268	http://www.kegg.jp/entry/C00290	Fibrin
C20522	-	-	Dihydrourocanate;Deaminohistidine;3-(1H-Imidazol-4-yl)propanoate	metab_1270	http://www.kegg.jp/entry/C20522	Imidazolepropionic acid
C00135	Peptides	Amino acids	L-Histidine;(S)-alpha-Amino-1H-imidazole-4-propionic acid	metab_1271	http://www.kegg.jp/entry/C00135	L-Histidine
C03508	-	-	L-2-Amino-3-oxobutanoic acid;L-2-Amino-3-oxobutanoate;L-2-Amino-acetoacetate;(S)-2-Amino-3-oxobutanoic acid	metab_1279	http://www.kegg.jp/entry/C03508	L-2-Amino-3-oxobutanoic acid
C00064	Peptides	Amino acids	L-Glutamine;L-2-Aminoglutaramic acid	metab_1281	http://www.kegg.jp/entry/C00064	L-Glutamine
C06001	-	-	(S)-3-Hydroxyisobutyrate	metab_1283	http://www.kegg.jp/entry/C06001	(S)-3-Hydroxyisobutyric acid
C05131	-	-	(1-Ribosylimidazole)-4-acetate	metab_1286	http://www.kegg.jp/entry/C05131	Imidazoleacetic acid riboside
C00906	-	-	5,6-Dihydrothymine;Dihydrothymine;5,6-Dihydro-5-methyluracil	metab_1290	http://www.kegg.jp/entry/C00906	Dihydrothymine
C20578	-	-	Tulipalin A;2-Methylenebutanolactone	metab_1298	http://www.kegg.jp/entry/C20578	Alpha-Methylene-gamma-butyrolactone
C00009	-	-	Orthophosphate;Phosphate;Phosphoric acid;Orthophosphoric acid	metab_1300	http://www.kegg.jp/entry/C00009	Phosphate
C03626	-	-	NG,NG-Dimethyl-L-arginine;N,N-Dimethylarginine;Nomega,Nomega-Dimethyl-L-arginine;ADMA	metab_1308	http://www.kegg.jp/entry/C03626	N,N-Dimethylarginine
C00450	-	-	(S)-2,3,4,5-Tetrahydropyridine-2-carboxylate;Delta1-Piperideine-6-L-carboxylate	metab_1312	http://www.kegg.jp/entry/C00450	2,3,4,5-Tetrahydro-2-pyridinecarboxylic acid
C00300	-	-	Creatine;alpha-Methylguanidino acetic acid;Methylglycocyamine	metab_1313	http://www.kegg.jp/entry/C00300	Creatine
C00153	Vitamins and cofactors	Vitamins	Nicotinamide;Nicotinic acid amide;Niacinamide;Vitamin PP	metab_1323	http://www.kegg.jp/entry/C00153	Niacinamide
C19911	-	-	Iminodiacetate	metab_1329	http://www.kegg.jp/entry/C19911	Iminodiacetic acid
C09994	-	-	Adouetine Y	metab_1339	http://www.kegg.jp/entry/C09994	Physalin C
C08334	-	-	Lotaustralin	metab_1344	http://www.kegg.jp/entry/C08334	Lotaustralin
C08418	-	-	Glucoputranjivin;1-Methylethyl glucosinolate	metab_1345	http://www.kegg.jp/entry/C08418	Glucoputranjivin
C00222	Organic acids	Carboxylic acids	3-Oxopropanoate;Malonate semialdehyde	metab_1352	http://www.kegg.jp/entry/C00222	Malonic semialdehyde
C01825	Carbohydrates	Monosaccharides	L-Galactose	metab_1365	http://www.kegg.jp/entry/C01825	L-Galactose
C10328	-	-	Integerrimine	metab_1368	http://www.kegg.jp/entry/C10328	Integerrimine
C00127	-	-	Glutathione disulfide;GSSG;Oxiglutatione;Oxidized glutathione	metab_1373	http://www.kegg.jp/entry/C00127	2',3' cyclic CMP
C00844	-	-	Prunasin;(R)-Prunasin	metab_1396	http://www.kegg.jp/entry/C00844	Prunasin
C01796	Carbohydrates	Monosaccharides	D-Erythrose	metab_1398	http://www.kegg.jp/entry/C01796	Erythrose
C02216	-	-	1-Methyladenine	metab_1399	http://www.kegg.jp/entry/C02216	1-Methyladenine
C13672	-	-	AMPA;alpha-Amino-3-hydroxy-5-methyl-4-isoxazolepropionic acid	metab_1403	http://www.kegg.jp/entry/C13672	Alpha-AMINO-3-HYDROXY-5-METHYL-4-ISOXAZOLEPROPIONIC ACID
C03166	-	-	Phosphoguanidinoacetate;Guanidinoacetate phosphate	metab_1407	http://www.kegg.jp/entry/C03166	Phosphoguanidinoacetate
C00408	-	-	L-Pipecolate;Pipecolinic acid;Pipecolic acid;2-Piperidinecarboxylic acid;(S)-Piperidine-2-carboxylic acid	metab_1413	http://www.kegg.jp/entry/C00408	L-Pipecolic acid
C01165	-	-	L-Glutamate 5-semialdehyde;L-Glutamate gamma-semialdehyde	metab_1415	http://www.kegg.jp/entry/C01165	L-Glutamic gamma-semialdehyde
C00475	Nucleic acids	Nucleosides	Cytidine	metab_1423	http://www.kegg.jp/entry/C00475	Cytidine
C01035	-	-	4-Guanidinobutanoate;4-Guanidinobutyric acid	metab_1425	http://www.kegg.jp/entry/C01035	4-Guanidinobutanoic Acid
C06103	-	-	6-Hydroxyhexanoic acid;6-Hydroxyhexanoate	metab_1426	http://www.kegg.jp/entry/C06103	6-Hydroxyhexanoic acid
C13778	-	-	HMR1556	metab_1428	http://www.kegg.jp/entry/C13778	N-(6-Cyano-3-hydroxy-2,2-dimethyl-3,4-dihydrochromen-4-yl)-N-methylethanesulfonamide
C05470	Hormones and transmitters	Steroid hormones	Tetrahydrocortisone;Urocortisone	metab_1429	http://www.kegg.jp/entry/C05470	Tetrahydrocortisone
C16843	-	-	Deoxynojirimycin;Moranolin	metab_1431	http://www.kegg.jp/entry/C16843	1-Deoxynojirimycin
C03087	-	-	5-Acetamidopentanoate	metab_1435	http://www.kegg.jp/entry/C03087	5-Acetamidovalerate
C15767	-	-	4-(L-gamma-Glutamylamino)butanoate;4-(gamma-L-Glutamylamino)butanoate;gamma-Glutamyl-gamma-aminobutyrate;4-(Glutamylamino)butanoate;gamma-Glutamyl-GABA	metab_1436	http://www.kegg.jp/entry/C15767	4-(Glutamylamino) butanoate
C00651	-	-	4-Methylene-L-glutamate	metab_1438	http://www.kegg.jp/entry/C00651	L-2-Amino-4-methylenepentanedioic acid
C09959	-	-	Paeoniflorin	metab_1447	http://www.kegg.jp/entry/C09959	Paeoniflorin
C01168	-	-	Pseudouridine 5'-phosphate	metab_1448	http://www.kegg.jp/entry/C01168	Pseudouridine 5'-phosphate
C13693	-	-	4,5,6,7-Tetrahydroisoxazolo(5,4-c)pyridin-3-ol;THIP;Gaboxadol	metab_1450	http://www.kegg.jp/entry/C13693	Gaboxadol
C04771	-	-	L-Mimosine;Leucenol;(S)-2-Amino-3-(3-hydroxy-4-oxo-4H-pyridin-1-yl)propanoate	metab_1453	http://www.kegg.jp/entry/C04771	Mimosine
C10144	-	-	Fagomine	metab_1456	http://www.kegg.jp/entry/C10144	Fagomine
C08236	-	-	alpha-D-Mannoheptulopyranose;Mannoheptulose	metab_1459	http://www.kegg.jp/entry/C08236	D-manno-2-Heptulose
C00645	Carbohydrates	Monosaccharides	N-Acetyl-D-mannosamine;2-Acetamido-2-deoxy-D-mannose	metab_1466	http://www.kegg.jp/entry/C00645	N-Acetylmannosamine
C00246	Organic acids	Carboxylic acids	Butanoic acid;Butanoate;Butyrate;Butyric acid	metab_1473	http://www.kegg.jp/entry/C00246	Butyric acid
C00246	Lipids	Fatty acids	Butanoic acid;Butanoate;Butyrate;Butyric acid	metab_1473	http://www.kegg.jp/entry/C00246	Butyric acid
C19602	-	-	4-(Methylnitrosamino)-1-(1-oxido-3-pyridinyl)-1-butanone;4-(Methylnitrosamino)-1-(3-pyridyl-N-oxide)-1-butanone;NNK-N-oxide	metab_1474	http://www.kegg.jp/entry/C19602	4-(Methylnitrosamino)-1-(1-oxido-3-pyridinyl)-1-butanone
C00861	-	-	L-Rhamnulose;6-Deoxy-L-fructose	metab_1481	http://www.kegg.jp/entry/C00861	L-Rhamnulose
C11071	-	-	Aminocarb;Matacil	metab_1482	http://www.kegg.jp/entry/C11071	Aminocarb
C04002	-	-	(Z)-But-1-ene-1,2,4-tricarboxylate;Homo-cis-aconitate;cis-Homoaconitate;(Z)-1,2,4-But-1-enetricarboxylic acid;(1Z)-But-1-ene-1,2,4-tricarboxylic acid	metab_1484	http://www.kegg.jp/entry/C04002	(Z)-But-1-ene-1,2,4-tricarboxylate
C00327	Peptides	Amino acids	L-Citrulline;2-Amino-5-ureidovaleric acid;Citrulline	metab_1496	http://www.kegg.jp/entry/C00327	Citrulline
C02222	-	-	2-Maleylacetate;4-Oxohex-2-enedioate;Maleylacetate	metab_1518	http://www.kegg.jp/entry/C02222	2-Maleylacetate
C02267	-	-	Deoxycoformycin;Pentostatin	metab_1523	http://www.kegg.jp/entry/C02267	Pentostatin
C09794	-	-	Oleuropein	metab_1525	http://www.kegg.jp/entry/C09794	Oleuropein
C01746	-	-	Piperidine;Azacyclohexane;Hexahydropyridine	metab_1527	http://www.kegg.jp/entry/C01746	Piperidine
C16651	-	-	3-Hydroxyvalproic acid;2-n-Propyl-3-hydroxypentanoic acid;3-OH-VPA	metab_1529	http://www.kegg.jp/entry/C16651	3-Hydroxyvalproic acid
C00106	Nucleic acids	Bases	Uracil	metab_1530	http://www.kegg.jp/entry/C00106	Uracil
C00884	-	-	Homocarnosine;L-Homocarnosine;gamma-Aminobutyryl histidine;N-(4-Amino-1-oxobutyryl)histidine	metab_1533	http://www.kegg.jp/entry/C00884	Homocarnosine
C05589	-	-	L-Normetanephrine	metab_1541	http://www.kegg.jp/entry/C05589	Normetanephrine
C00847	-	-	4-Pyridoxate;4-Pyridoxic acid	metab_1542	http://www.kegg.jp/entry/C00847	4-Pyridoxic acid
C02155	-	-	Glycyl-leucine;Glycyl-L-leucine	metab_1543	http://www.kegg.jp/entry/C02155	Glycylleucine
C05834	-	-	3-Methyldioxyindole;3-Hydroxy-3-methyloxindole	metab_1545	http://www.kegg.jp/entry/C05834	3-Methyldioxyindole
C08511	-	-	Tenuazonic acid;(5S,8S)-3-Acetyl-5-sec-butylpyrrolidine-2,4-dione	metab_1552	http://www.kegg.jp/entry/C08511	Tenuazonic acid
C00956	-	-	L-2-Aminoadipate;L-alpha-Aminoadipate;L-alpha-Aminoadipic acid;L-2-Aminoadipic acid;L-2-Aminohexanedioate	metab_1554	http://www.kegg.jp/entry/C00956	2-Aminoadipic acid
C17601	-	-	2(5H)-Furanone;gamma-Crotonolactone;Butenolide	metab_1562	http://www.kegg.jp/entry/C17601	2(5H)-Furanone
C00645	Carbohydrates	Monosaccharides	N-Acetyl-D-mannosamine;2-Acetamido-2-deoxy-D-mannose	metab_1564	http://www.kegg.jp/entry/C00645	N-Acetyl-D-mannosamine
C01742	Carbohydrates	Oligosaccharides	Palatinose;Isomaltulose;6-O-alpha-D-Glucopyranosyl-D-fructofuranose	metab_1568	http://www.kegg.jp/entry/C01742	Palatinose
C06202	-	-	Salicylaldehyde;o-Hydroxybenzaldehyde;2-Hydroxybenzaldehyde	metab_1570	http://www.kegg.jp/entry/C06202	Salicylaldehyde
C00954	-	-	Indole-3-acetate;Indole-3-acetic acid;(Indol-3-yl)acetate;Indoleacetate;Indoleacetic acid;(1H-indol-3-yl)acetate;IAA	metab_1572	http://www.kegg.jp/entry/C00954	Indole-3-acetic Acid
C00212	Nucleic acids	Nucleosides	Adenosine	metab_1576	http://www.kegg.jp/entry/C00212	Adenosine
C01620	-	-	Threonate;L-Threonate;(2R,3S)-2,3,4-Trihydroxybutanoic acid	metab_1581	http://www.kegg.jp/entry/C01620	2,3,4-Trihydroxybutanoic acid
C12819	-	-	Kainic acid;alpha- Kainic acid;Kainate	metab_1586	http://www.kegg.jp/entry/C12819	Kainic acid
C09263	-	-	Esculetin;Aesculetin	metab_1587	http://www.kegg.jp/entry/C09263	Esculetin
C17219	-	-	3-(4'-Methylthio)butylmalic acid;3-(4'-Methylthio)butylmalate	metab_1599	http://www.kegg.jp/entry/C17219	3-(4'-methylthio)butylmalate
C05993	-	-	Acetyl adenylate;5'-Acetylphosphoadenosine	metab_1608	http://www.kegg.jp/entry/C05993	Acetyl adenylate
C00262	-	-	Hypoxanthine;Purine-6-ol	metab_1613	http://www.kegg.jp/entry/C00262	Hypoxanthine
C04294	-	-	5-(2-Hydroxyethyl)-4-methylthiazole;4-Methyl-5-(2'-hydroxyethyl)-thiazole;4-Methyl-5-(2-hydroxyethyl)thiazole;HET	metab_1619	http://www.kegg.jp/entry/C04294	4-Methyl-5-Thiazoleethanol
C00418	-	-	(R)-Mevalonate;Mevalonic acid;3,5-Dihydroxy-3-methylvaleric acid;(3R)-3,5-Dihydroxy-3-methylpentanoic acid;(R)-Mevalonic acid	metab_1625	http://www.kegg.jp/entry/C00418	Mevalonic acid
C06427	Lipids	Fatty acids	(9Z,12Z,15Z)-Octadecatrienoic acid;alpha-Linolenic acid;9,12,15-Octadecatrienoic acid;Linolenate;alpha-Linolenate	metab_1637	http://www.kegg.jp/entry/C06427	Linolenic Acid
C21161	-	-	Mitomycin A	metab_1639	http://www.kegg.jp/entry/C21161	Mitomycin A
C04692	-	-	Peptide 2-[3-carboxy-3-(methylammonio)propyl]-L-histidine;2-[3-Carboxy-3-(methylammonio)propyl]-L-histidine;EF-2 2-[3-carboxy-3-(methylammonio)propyl]-L-histidine;Elongation factor 2 2-[3-carboxy-3-(methylammonio)propyl]-L-histidine;2-[(3S)-3-Carboxy-3-(methylamino)propyl]-L-histidine-[translation elongation factor 2]	metab_1641	http://www.kegg.jp/entry/C04692	2-(3-Carboxy-3-(methylammonio)propyl)-L-histidine
C03033	-	-	beta-D-Glucuronoside;O-beta-D-Glucuronoside;Glucuronide;beta-D-Glucuronide	metab_1644	http://www.kegg.jp/entry/C03033	Tyramine glucuronide
C01507	-	-	L-Iditol	metab_1659	http://www.kegg.jp/entry/C01507	L-Iditol
C04780	-	-	8-[(1S,2S)-3-Oxo-2-{(Z)-pent-2-enyl}cyclopentyl]octanoate;OPC-8:0;8-[(1S,2S)-3-Oxo-2-[(Z)-pent-2-enyl]cyclopentyl]octanoic acid	metab_1660	http://www.kegg.jp/entry/C04780	3-Oxo-2-(2-entenyl)cyclopentaneoctanoic acid
C01925	-	-	Hygromycin B;Antibiotic A-396-II	metab_1665	http://www.kegg.jp/entry/C01925	Hygromycin B
C00371	-	-	Zeatin;N6-(4-Hydroxyisopentenyl)adenine;(E)-2-Methyl-4-(1H-purin-6-ylamino)but-2-en-1-ol;trans-Zeatin	metab_1676	http://www.kegg.jp/entry/C00371	Zeatin
C04015	-	-	N-Acetyl-4-O-acetylneuraminate	metab_1678	http://www.kegg.jp/entry/C04015	N-Acetyl-4-O-acetylneuraminic acid
C02488	-	-	(R)-2-Ethylmalate;(R)-2-Ethylmalic acid	metab_1688	http://www.kegg.jp/entry/C02488	2-Hydroxy-2-ethylsuccinic acid
C08569	-	-	Vulgaxanthin-II	metab_1691	http://www.kegg.jp/entry/C08569	Vulgaxanthin II
C02937	-	-	Indole-3-acetaldehyde oxime;Indole-3-acetaldoxime;3-Indoleacetaldoxime;(E)-Indol-3-ylacetaldoxime;(Indol-3-yl)acetaldehyde oxime	metab_1701	http://www.kegg.jp/entry/C02937	(E)-indol-3-ylacetaldoxime
C04036	-	-	1-Palmitoylglycerol 3-phosphate;1-Hexadecanoyl-sn-glycero-3-phosphate	metab_1703	http://www.kegg.jp/entry/C04036	LysoPA(16:0/0:0)
C03033	-	-	beta-D-Glucuronoside;O-beta-D-Glucuronoside;Glucuronide;beta-D-Glucuronide	metab_1704	http://www.kegg.jp/entry/C03033	Phenethylamine glucuronide
C16787	-	-	AK-toxin I	metab_1706	http://www.kegg.jp/entry/C16787	AK toxin I
C00214	Nucleic acids	Nucleosides	Thymidine;Deoxythymidine	metab_1709	http://www.kegg.jp/entry/C00214	Thymidine
C01207	-	-	3-(3,4-Dihydroxyphenyl)lactate;3,4-Dihydroxyphenyllactic acid	metab_1712	http://www.kegg.jp/entry/C01207	3-(3,4-Dihydroxyphenyl)lactic acid
C02170	-	-	Methylmalonate;Methylmalonic acid	metab_1721	http://www.kegg.jp/entry/C02170	Methylmalonic acid
C00637	-	-	Indole-3-acetaldehyde;2-(Indol-3-yl)acetaldehyde;Indoleacetaldehyde	metab_1723	http://www.kegg.jp/entry/C00637	Indole-3-acetaldehyde
C01407	-	-	Benzene	metab_1744	http://www.kegg.jp/entry/C01407	Benzene
C07871	-	-	Difenoxin	metab_1746	http://www.kegg.jp/entry/C07871	Difenoxin
C10674	-	-	Danielone	metab_1764	http://www.kegg.jp/entry/C10674	Danielone
C06827	-	-	Amoxicillin;Amoxicillin anhydrous	metab_1774	http://www.kegg.jp/entry/C06827	Amoxicillin
C05581	-	-	3-Methoxy-4-hydroxyphenylacetaldehyde;(4-Hydroxy-3-methoxyphenyl)acetaldehyde;Homovanillin	metab_1785	http://www.kegg.jp/entry/C05581	Homovanillin
C02155	-	-	Glycyl-leucine;Glycyl-L-leucine	metab_1786	http://www.kegg.jp/entry/C02155	Glycyl-leucine
C08277	-	-	Sebacic acid;Decanedioic acid	metab_1792	http://www.kegg.jp/entry/C08277	Sebacic acid
C10501	-	-	Verbascoside;Acteoside	metab_1795	http://www.kegg.jp/entry/C10501	Acteoside
C03479	-	-	Folinic acid;Leucovorin;5-Formyltetrahydrofolate;L(-)-5-Formyl-5,6,7,8-tetrahydrofolic acid	metab_1804	http://www.kegg.jp/entry/C03479	(6R)-Folinic acid
C08331	-	-	Gynocardin;2-Cyclopentene-1-carbonitrile, 1-(beta-D-glucopyranosyloxy)-4,5-dihydroxy-,(1alpha,4alpha,5beta)-	metab_1806	http://www.kegg.jp/entry/C08331	Gynocardin
C12134	-	-	2'-Hydroxygenistein;2',4',5,7-Tetrahydroxyisoflavone	metab_1818	http://www.kegg.jp/entry/C12134	2'-Hydroxygenistein
C06551	-	-	Atrazine	metab_1819	http://www.kegg.jp/entry/C06551	Atrazine
C07090	-	-	Protoanemonin;4-Methylenebut-2-en-4-olide;cis-4-Methylenebut-2-en-4-olide	metab_1832	http://www.kegg.jp/entry/C07090	Protoanemonin
C10482	-	-	6-Paradol;[6]-Paradol;3-Decanone, 1-(4-hydroxy-3-methoxyphenyl)-	metab_1845	http://www.kegg.jp/entry/C10482	1-(4-Hydroxy-3-methoxyphenyl)-3-decanone
C06105	-	-	Cyclohexane-1,2-dione	metab_1852	http://www.kegg.jp/entry/C06105	1,2-Cyclohexanedione
C21642	-	-	4-Hydroxynonenal;4-Hydroxy-2-nonenal;4-HNE	metab_1858	http://www.kegg.jp/entry/C21642	4-Hydroxynonenal
C01239	-	-	N-Acetyl-beta-D-glucosaminylamine	metab_1867	http://www.kegg.jp/entry/C01239	N-Acetyl-b-glucosaminylamine
C10468	-	-	Isochlorogenic acid b	metab_1873	http://www.kegg.jp/entry/C10468	Isochlorogenic acid b
C19579	-	-	gamma-Hydroxy-3-pyridinebutanoate	metab_1877	http://www.kegg.jp/entry/C19579	4-Hydroxy-4-(3-pyridyl)-butanoic acid
C09779	-	-	Gardenoside	metab_1889	http://www.kegg.jp/entry/C09779	Gardenoside
C07588	-	-	Salicyluric acid;Salicylurate;N-(2-Hydroxybenzoyl)-glycine	metab_1913	http://www.kegg.jp/entry/C07588	Salicyluric acid
C11289	-	-	17beta-Estradiol 3-sulfate-17-(beta-D-glucuronide);Estradiol 17beta-glucuronide 3-sulfate	metab_1918	http://www.kegg.jp/entry/C11289	17-beta-estradiol 3-sulfate-17-(beta-D-glucuronide)
C10662	-	-	Dubinidine	metab_1922	http://www.kegg.jp/entry/C10662	Dubinidine
C10146	-	-	Fusaric acid	metab_1936	http://www.kegg.jp/entry/C10146	Fusaric Acid
C11819	-	-	Cromakalim	metab_1939	http://www.kegg.jp/entry/C11819	Cromakalim
C17755	-	-	Dopamine quinone	metab_1942	http://www.kegg.jp/entry/C17755	Dopamine quinone
C16300	-	-	Stearidonic acid;6,9,12,15-Octadecatetraenoic acid;(6Z,9Z,12Z,15Z)-Octadecatetraenoic acid;6Z,9Z,12Z,15Z-Octadecatetraenoic acid;(6Z,9Z,12Z,15Z)-Octadeca-6,9,12,15-tetraenoic acid	metab_1945	http://www.kegg.jp/entry/C16300	Stearidonic acid
C00885	-	-	Isochorismate;Isochorismic acid	metab_1957	http://www.kegg.jp/entry/C00885	Isochorismate
C12449	-	-	Pseudoecgonine	metab_1971	http://www.kegg.jp/entry/C12449	Pseudoecgonine
C04462	-	-	N-Succinyl-2-L-amino-6-oxoheptanedioate;N-Succinyl-L-2-amino-6-oxoheptanedioate;N-Succinyl-L-2-amino-6-oxopimelate;N-Succinyl-2-amino-6-oxo-L-pimelic acid;N-Succinyl-epsilon-keto-L-aminopimelic acid;(S)-2-(Succinylamino)-6-oxoheptanedioate	metab_1972	http://www.kegg.jp/entry/C04462	N-Succinyl-2-amino-6-ketopimelate
C07617	-	-	Aminoglutethimide	metab_1975	http://www.kegg.jp/entry/C07617	Aminoglutethimide
C05557	-	-	Isopenicillin N	metab_1979	http://www.kegg.jp/entry/C05557	Isopenicillin N
C11004	-	-	2,6-Dimethylaniline;2,6-DMA;2,6-Xylidine	metab_1980	http://www.kegg.jp/entry/C11004	2,6-Dimethylaniline
C17484	-	-	sec-o-Glucosylhamaudol	metab_1984	http://www.kegg.jp/entry/C17484	Sec-o-Glucosylhamaudol
C06738	-	-	cis-p-Coumarate	metab_1993	http://www.kegg.jp/entry/C06738	Cis-p-Coumaric acid
C05623	-	-	Quercetin 3-O-glucoside;Isoquercitrin;2-(3,4-Dihidroxyphenyl)-3-(beta-D-glucofuranosyloxy)-5,7-dihydroxy-4H-1-benzopyran-4-one;Isotrifoliin	metab_1997	http://www.kegg.jp/entry/C05623	Isoquercitroside
C08449	-	-	Falcarindiol	metab_2001	http://www.kegg.jp/entry/C08449	Falcarindiol
C07359	-	-	Oxazepam	metab_2024	http://www.kegg.jp/entry/C07359	3-keto-Digoxigenin
C09788	-	-	Monotropein	metab_2027	http://www.kegg.jp/entry/C09788	Monotropein
C09206	-	-	Cichoriin	metab_2047	http://www.kegg.jp/entry/C09206	Cichoriin
C01717	-	-	4-Hydroxy-2-quinolinecarboxylic acid;Kynurenic acid;Kynurenate	metab_2049	http://www.kegg.jp/entry/C01717	Kynurenic Acid
C18127	-	-	beta-Funaltrexamine;beta-FNA	metab_2055	http://www.kegg.jp/entry/C18127	Beta-Funaltrexamine
C05594	-	-	3-Methoxy-4-hydroxyphenylethyleneglycol	metab_2058	http://www.kegg.jp/entry/C05594	Vanylglycol
C07428	-	-	Phenacemide	metab_2062	http://www.kegg.jp/entry/C07428	Phenacemide
C19231	-	-	3,3'-Dimethoxybenzidine;ortho-Dianisidine	metab_2067	http://www.kegg.jp/entry/C19231	3,3'-Dimethoxybenzidine
C09305	-	-	Psoralen;Ficusin;7H-Furo[3,2-g]chromen-7-one	metab_2071	http://www.kegg.jp/entry/C09305	Psoralen
C16491	-	-	Isovitexin 2''-O-arabinoside	metab_2085	http://www.kegg.jp/entry/C16491	Isovitexin 2''-O-arabinoside
C02571	-	-	O-Acetylcarnitine;O-Acetyl-L-carnitine	metab_2086	http://www.kegg.jp/entry/C02571	L-Acetylcarnitine
C09354	-	-	Canin	metab_2091	http://www.kegg.jp/entry/C09354	Canin
C16918	-	-	Atractylodin	metab_2093	http://www.kegg.jp/entry/C16918	Atractylodin
C07056	-	-	Isoproterenol;Isoprenaline	metab_2094	http://www.kegg.jp/entry/C07056	Isoproterenol
C02763	-	-	2-Hydroxy-3-phenylpropenoate;enol-Phenylpyruvate;enol-Phenylpyruvic acid;enol-alpha-Ketohydrocinnamic acid	metab_2096	http://www.kegg.jp/entry/C02763	Enol-phenylpyruvate
C10207	-	-	Cyclokievitone	metab_2098	http://www.kegg.jp/entry/C10207	Cyclokievitone
C18504	-	-	Isoxaben	metab_2105	http://www.kegg.jp/entry/C18504	Isoxaben
C00019	Vitamins and cofactors	Cofactors	S-Adenosyl-L-methionine;S-Adenosylmethionine;AdoMet;SAM	metab_2110	http://www.kegg.jp/entry/C00019	S-Adenosylmethionine
C06525	-	-	Gentianine	metab_2112	http://www.kegg.jp/entry/C06525	Gentianine
C02564	-	-	N-Feruloylglycine;N-[3-(4-Hydroxy-3-methoxyphenyl)-1-oxo-2-propen-1-yl]glycine	metab_2113	http://www.kegg.jp/entry/C02564	4-Hydroxy-3-methoxy-cinnamoylglycine
C07652	-	-	Mifepristone;RU-486	metab_2114	http://www.kegg.jp/entry/C07652	Mifepristone
C07624	-	-	Abacavir	metab_2116	http://www.kegg.jp/entry/C07624	Abacavir
C09732	-	-	Eriocitrin;Eriodictyol 7-O-rutinoside	metab_2126	http://www.kegg.jp/entry/C09732	Eriocitrin
C18325	-	-	Feruloylagmatine	metab_2129	http://www.kegg.jp/entry/C18325	N1-trans-Feruloylagmatine
C05841	-	-	Nicotinate D-ribonucleoside;beta-D-Ribosylnicotinate	metab_2136	http://www.kegg.jp/entry/C05841	Beta-D-ribosylnicotinate
C19243	-	-	Fusarin C	metab_2139	http://www.kegg.jp/entry/C19243	Fusarin C
C01259	-	-	(3S)-3-Hydroxy-N6,N6,N6-trimethyl-L-lysine	metab_2141	http://www.kegg.jp/entry/C01259	3-Hydroxy-N6,N6,N6-trimethyl-L-lysine
C17742	-	-	Demethoxycurcumin	metab_2143	http://www.kegg.jp/entry/C17742	Demethoxycurcumin
C19542	-	-	Triaziquone;Tris(aziridinyl)-para-benzoquinone	metab_2147	http://www.kegg.jp/entry/C19542	TRIAZIQUONE
C19302	-	-	Thioacetamide	metab_2151	http://www.kegg.jp/entry/C19302	THIOACETAMIDE
C08309	-	-	N,N-Dimethyl-5-methoxytryptamine;O-Methylbufotenine;Methoxybufotenin;5-Methoxy-N,N-dimethyltryptamine;3-[2-(N,N-Dimethylamino)ethyl]-5-methoxy-indole	metab_2166	http://www.kegg.jp/entry/C08309	5-Methoxydimethyltryptamine
C03672	-	-	3-(4-Hydroxyphenyl)lactate;4-Hydroxyphenyllactate;p-Hydroxyphenyllactate;2-Hydroxy-3-(4-hydroxyphenyl)propanoate	metab_2186	http://www.kegg.jp/entry/C03672	Hydroxyphenyllactic acid
C07921	-	-	Metyrosine;Metirosine	metab_2196	http://www.kegg.jp/entry/C07921	Racemetirosine
C11380	-	-	Apocynin;Acetovanillone	metab_2211	http://www.kegg.jp/entry/C11380	Apocynin
C10968	-	-	Idazoxan	metab_2214	http://www.kegg.jp/entry/C10968	Idazoxan
C11101	-	-	5-Hydroxymethyl-2-furaldehyde;HMF;5-Hydroxymethylfurfural	metab_2215	http://www.kegg.jp/entry/C11101	5-Hydroxymethyl-2-furancarboxaldehyde
C19717	-	-	N,N-Dihydroxy-L-tryptophan	metab_2228	http://www.kegg.jp/entry/C19717	N,N-dihydroxy-L-tryptophan
C09474	-	-	Heliangin	metab_2230	http://www.kegg.jp/entry/C09474	Heliangin
C07189	-	-	2-Hydroxyacetophenone;omega-Hydroxyacetophenone	metab_2248	http://www.kegg.jp/entry/C07189	2-Hydroxyacetophenone
C07943	-	-	Entacapone	metab_2249	http://www.kegg.jp/entry/C07943	Entacapone
C17759	-	-	1-O-Feruloyl-beta-D-glucose;1-Feruloyl-D-glucose	metab_2259	http://www.kegg.jp/entry/C17759	Trans-p-Feruloyl-beta-D-glucopyranoside
C05139	-	-	16alpha-Hydroxydehydroepiandrosterone;5-Androstene-3beta,16alpha-diol-17-one	metab_2260	http://www.kegg.jp/entry/C05139	16a-Hydroxydehydroisoandrosterone
C17749	-	-	Curcumin monoglucoside	metab_2265	http://www.kegg.jp/entry/C17749	Curcumin monoglucoside
C03373	-	-	Aminoimidazole ribotide;AIR;1-(5'-Phosphoribosyl)-5-aminoimidazole;5'-Phosphoribosyl-5-aminoimidazole;1-(5-Phospho-D-ribosyl)-5-aminoimidazole;5-Amino-1-(5-phospho-D-ribosyl)imidazole;5-Amino-1-(5-phospho-beta-D-ribosyl)imidazole	metab_2276	http://www.kegg.jp/entry/C03373	5-Aminoimidazole ribonucleotide
C08417	-	-	Gluconasturtiin;2-Phenylethyl glucosinolate	metab_2293	http://www.kegg.jp/entry/C08417	Gluconasturtiin
C00049	Peptides	Amino acids	L-Aspartate;L-Aspartic acid;2-Aminosuccinic acid;L-Asp	metab_2297	http://www.kegg.jp/entry/C00049	L-Aspartic Acid
C00049	Hormones and transmitters	Neurotransmitters	L-Aspartate;L-Aspartic acid;2-Aminosuccinic acid;L-Asp	metab_2297	http://www.kegg.jp/entry/C00049	L-Aspartic Acid
C06185	-	-	Slaframine;(-)-Slaframine	metab_2305	http://www.kegg.jp/entry/C06185	(-)-Slaframine
C11217	-	-	p-Fluorophenylalanine	metab_2306	http://www.kegg.jp/entry/C11217	4-Fluoro-L-phenylalanine
C05010	-	-	Histidylleucine;N-L-Histidyl-L-leucin;His-Leu	metab_2316	http://www.kegg.jp/entry/C05010	Histidinyl-Leucine
C05296	-	-	7alpha-Hydroxyandrost-4-ene-3,17-dione;7alpha-Hydroxyandrostenedione	metab_2319	http://www.kegg.jp/entry/C05296	7a-Hydroxyandrost-4-ene-3,17-dione
C10183	-	-	Scullcapflavone II	metab_2323	http://www.kegg.jp/entry/C10183	Skullcapflavone II
C05276	-	-	trans-Oct-2-enoyl-CoA;(2E)-Octenoyl-CoA	metab_2326	http://www.kegg.jp/entry/C05276	7-Methylinosine
C00355	Peptides	Amino acids	3,4-Dihydroxy-L-phenylalanine;L-Dopa;3-Hydroxy-L-tyrosine;L-beta-(3,4-Dihydroxyphenyl)alanine;Levodopa;Dihydroxy-L-phenylalanine	metab_2338	http://www.kegg.jp/entry/C00355	L-Dopa
C00355	Hormones and transmitters	Neurotransmitters	3,4-Dihydroxy-L-phenylalanine;L-Dopa;3-Hydroxy-L-tyrosine;L-beta-(3,4-Dihydroxyphenyl)alanine;Levodopa;Dihydroxy-L-phenylalanine	metab_2338	http://www.kegg.jp/entry/C00355	L-Dopa
C08491	-	-	(-)-Jasmonic acid;Jasmonic acid;{(1R,2R)-3-Oxo-2-[(Z)pent-2-enyl]cyclopent-2-enyl}acetic acid;Jasmonate;(-)-Jasmonate	metab_2341	http://www.kegg.jp/entry/C08491	Jasmonic acid
C03954	-	-	N-Hydroxy-2-acetamidofluorene	metab_2343	http://www.kegg.jp/entry/C03954	N-Hydroxy-2-acetamidofluorene
C00902	Organic acids	Carboxylic acids	2-Oxohexanoic acid;2-Oxohexanoate;alpha-Ketocaproic acid	metab_2364	http://www.kegg.jp/entry/C00902	2-Ketohexanoic acid
C09674	-	-	Graphinone;Ovalicin	metab_2370	http://www.kegg.jp/entry/C09674	Ovalicin
C07816	-	-	Mometasone	metab_2372	http://www.kegg.jp/entry/C07816	Mometasone
C04886	-	-	alpha-N-Acetylneuraminyl-2,6-beta-D-galactosyl-1,4-N-acetyl-beta-D-glucosamine	metab_2385	http://www.kegg.jp/entry/C04886	6'-Sialyllactosamine
C09000	-	-	Cimifugin	metab_2386	http://www.kegg.jp/entry/C09000	Cimifugin
C01516	-	-	Morphine	metab_2390	http://www.kegg.jp/entry/C01516	Morphine
C00440	-	-	5-Methyltetrahydrofolate	metab_2391	http://www.kegg.jp/entry/C00440	5-Methyltetrahydrofolic acid
C00032	Vitamins and cofactors	Cofactors	Heme;Haem;Protoheme;Heme B;Protoheme IX	metab_2393	http://www.kegg.jp/entry/C00032	Heme
C08446	-	-	(E)-Dehydromatricaria ester;trans-Dehydromatricaria ester;(E)-2-Decene-4,6,8-triynoic acid methyl ester	metab_2406	http://www.kegg.jp/entry/C08446	Methyl (Z)-2-decene-4,6,8-triynoate
C10493	-	-	Sarisan	metab_2410	http://www.kegg.jp/entry/C10493	5-methoxy-6-(2-propenyl)-1,3-benzodioxole
C14567	-	-	Acetyleugenol	metab_2411	http://www.kegg.jp/entry/C14567	Aceteugenol
C00440	-	-	5-Methyltetrahydrofolate	metab_2425	http://www.kegg.jp/entry/C00440	Levomefolic acid
C18018	-	-	Dihydrocarvone;p-Menth-8-en-2-one;2-Methyl-5-(1-methylethenyl)cyclohexanone;Menth-8-en-2-one	metab_2444	http://www.kegg.jp/entry/C18018	Dihydrocarvone
C14592	-	-	N-Methyl-N'-nitro-N-nitrosoguanidine;1-Methyl-3-nitro-1-nitrosoguanidine;Methylnitronitrosoguanidine;MNNG	metab_2455	http://www.kegg.jp/entry/C14592	1-Methyl-2-nitro-1-nitrosoguanidine
C04744	-	-	2,6-Diamino-4-hydroxy-5-(N-methyl)formamidopyrimidine	metab_2472	http://www.kegg.jp/entry/C04744	2,6-Diamino-4-hydroxy-5-N-methylformamidopyrimidine
C10538	-	-	Trifolirhizin;(-)-Maackiain 3-O-glucoside	metab_2475	http://www.kegg.jp/entry/C10538	Trifolirhizin
C06324	-	-	Isocarbostyril;1(2H)-Isoquinolinone;Isoquinolin-1(2H)-one	metab_2486	http://www.kegg.jp/entry/C06324	1-Hydroxyisoquinoline
C15204	-	-	3'-Hydroxyflavanone	metab_2490	http://www.kegg.jp/entry/C15204	3'-Hydroxyflavanone
C08491	-	-	(-)-Jasmonic acid;Jasmonic acid;{(1R,2R)-3-Oxo-2-[(Z)pent-2-enyl]cyclopent-2-enyl}acetic acid;Jasmonate;(-)-Jasmonate	metab_2495	http://www.kegg.jp/entry/C08491	(-)-Jasmonic acid
C09313	-	-	5,6,7-Trimethoxycoumarin	metab_2520	http://www.kegg.jp/entry/C09313	5,6,7-Trimethoxycoumarin
C09265	-	-	Fraxetin;7,8-Dihydroxy-6-methoxy-2H-chromen-2-one	metab_2531	http://www.kegg.jp/entry/C09265	FRAXETIN
C10176	-	-	Rhamnetin;Quercetin 7-methyl ether	metab_2534	http://www.kegg.jp/entry/C10176	Rhamnetin
C09802	-	-	Verbenalin;Cornin (glycoside)	metab_2545	http://www.kegg.jp/entry/C09802	Verbenalin
C12269	-	-	N-Methyl-D-aspartic acid;N-Methyl-D-aspartate;NMDA	metab_2551	http://www.kegg.jp/entry/C12269	N-Methyl-D-aspartic acid
C01617	-	-	Taxifolin;Dihydroquercetin;(+)-Dihydroquercetin;(+)-Taxifolin;trans-Dihydroquercetin	metab_2553	http://www.kegg.jp/entry/C01617	(+)-taxifolin
C14175	-	-	Diethyl phthalate;Diethyl 1,2-benzenedicarboxylate	metab_2556	http://www.kegg.jp/entry/C14175	Diethyl Phthalate
C12650	-	-	Capecitabine;(1-(5-Deoxy-beta-D-ribofuranosyl)-5-fluoro-1,2-dihydro-2-oxo-4-pyrimidinyl)-carbamic acid pentyl ester	metab_2558	http://www.kegg.jp/entry/C12650	Capecitabine
C09906	-	-	Thujone;(-)-3-Isothujone;(-)-3-Thujanone	metab_2565	http://www.kegg.jp/entry/C09906	(-)-3-Isothujone
C16778	-	-	Cantharidin	metab_2566	http://www.kegg.jp/entry/C16778	Cantharidin
C08398	-	-	Capillin	metab_2589	http://www.kegg.jp/entry/C08398	Capillin
C08313	-	-	Skatole;3-Methylindole	metab_2599	http://www.kegg.jp/entry/C08313	3-Methylindole
C17565	-	-	Zizybeoside II	metab_2604	http://www.kegg.jp/entry/C17565	Zizybeoside II
C02666	-	-	Coniferyl aldehyde;Coniferaldehyde;4-Hydroxy-3-methoxycinnamaldehyde;Ferulaldehyde	metab_2606	http://www.kegg.jp/entry/C02666	Coniferyl Aldehyde
C00389	-	-	Quercetin;3,3',4,5,7-Pentahydroxyflavone;3,5,7,3',4'-Pentahydroxyflavone	metab_2615	http://www.kegg.jp/entry/C00389	Quercetin
C10529	-	-	Sojagol	metab_2616	http://www.kegg.jp/entry/C10529	Sojagol
C05902	-	-	3-Methoxyapigenin;3-O-Methylkaempferol	metab_2626	http://www.kegg.jp/entry/C05902	Isokaempferide
C07603	-	-	Ginkgolide C;BN 52022	metab_2627	http://www.kegg.jp/entry/C07603	Ginkgolide C
C10039	-	-	Diosmetin 7-O-rutinoside;Diosmin	metab_2628	http://www.kegg.jp/entry/C10039	Diosmetin-7-O-Rutinoside
C09805	-	-	Neoeriocitrin;Eriodictyol 7-O-neohesperidoside	metab_2639	http://www.kegg.jp/entry/C09805	Neoeriocitrin
C16461	-	-	Geranic acid;3,7-Dimethylocta-2,6-dienoate;Geranate;3,7-Dimethylocta-2,6-dienoic acid	metab_2643	http://www.kegg.jp/entry/C16461	Geranic Acid
C07877	-	-	Chloroprocaine	metab_2664	http://www.kegg.jp/entry/C07877	Chloroprocaine
C08465	-	-	Wyerone	metab_2665	http://www.kegg.jp/entry/C08465	Wyerone
C10544	-	-	1-Acetoxypinoresinol	metab_2667	http://www.kegg.jp/entry/C10544	8-Acetoxypinoresinol
C06977	-	-	Enalapril	metab_2682	http://www.kegg.jp/entry/C06977	Enalapril
C00097	Peptides	Amino acids	L-Cysteine;L-2-Amino-3-mercaptopropionic acid	metab_2687	http://www.kegg.jp/entry/C00097	L-Cysteine
C01744	-	-	Phloretate;Phloretic acid;3-(4-Hydroxyphenyl)propanoate;3-(4-Hydroxyphenyl)propionic acid	metab_2695	http://www.kegg.jp/entry/C01744	Desaminotyrosine
C16658	-	-	2-Propylglutaric acid;2-PGA	metab_2696	http://www.kegg.jp/entry/C16658	2-Propylglutaric acid
C08543	-	-	Dopaxanthin	metab_2697	http://www.kegg.jp/entry/C08543	Dopaxanthin
C17488	-	-	Furanogermenone	metab_2707	http://www.kegg.jp/entry/C17488	Romucosine C
C01562	-	-	Calycosin;3'-Hydroxyformononetin	metab_2711	http://www.kegg.jp/entry/C01562	Calycosin
C07091	-	-	cis-Acetylacrylate	metab_2741	http://www.kegg.jp/entry/C07091	Cis-Acetylacrylate
C16357	-	-	3-Methylxanthine	metab_2742	http://www.kegg.jp/entry/C16357	3-Methylxanthine
C18369	-	-	dl-Camphor;Camphor	metab_2753	http://www.kegg.jp/entry/C18369	Camphor
C16924	-	-	Butylidenephthalide	metab_2754	http://www.kegg.jp/entry/C16924	3-Butylidene-1(3H)-isobenzofuranone
C00079	Peptides	Amino acids	L-Phenylalanine;(S)-alpha-Amino-beta-phenylpropionic acid	metab_2760	http://www.kegg.jp/entry/C00079	Phenyl-Alanine
C10487	-	-	Prenyl caffeate	metab_2763	http://www.kegg.jp/entry/C10487	Prenyl cis-caffeate
C16822	-	-	9-Aminocamptothecin	metab_2772	http://www.kegg.jp/entry/C16822	9-Aminocamptothecin
C10283	-	-	4'-Prenyloxyresveratrol	metab_2783	http://www.kegg.jp/entry/C10283	2',3,4',5-Tetrahydroxy-4-prenylstilbene
C22156	-	-	6',7'-Dihydroxybergamottin;6,7-Dihydroxybergamottin	metab_2784	http://www.kegg.jp/entry/C22156	6',7'-Dihydroxybergamottin
C17762	-	-	Homoplantaginin;Hispidulin 7-O-glucoside;Hispiduloside	metab_2786	http://www.kegg.jp/entry/C17762	Hispiduloside
C10332	-	-	Diospyrin	metab_2791	http://www.kegg.jp/entry/C10332	Diospyrin
C10044	-	-	Galangin;3,5,7-Trihydroxyflavone	metab_2798	http://www.kegg.jp/entry/C10044	Norizalpinin
C03404	-	-	L-Tyrosine methyl ester	metab_2802	http://www.kegg.jp/entry/C03404	Tyrosine methylester
C12140	-	-	Malvidin 3-O-glucoside;Enin;Malvidin-3-glucoside	metab_2806	http://www.kegg.jp/entry/C12140	Oenin
C15514	-	-	8'-Hydroxyabscisate;8'-Hydroxyabscisic acid	metab_2807	http://www.kegg.jp/entry/C15514	8'-hydroxyabscisate
C14522	-	-	3-Ethyltoluene;1-Methyl-3-ethylbenzene	metab_2808	http://www.kegg.jp/entry/C14522	M-Ethyl_toluene
C05377	-	-	Menadione;Vitamin K3;2-Methyl-1,4-naphthoquinone	metab_2811	http://www.kegg.jp/entry/C05377	Menadione
C10509	-	-	Ononin;Formononetin 7-O-glucoside	metab_2816	http://www.kegg.jp/entry/C10509	Ononin
C19606	-	-	NNAL-N-glucuronide	metab_2824	http://www.kegg.jp/entry/C19606	NNAL-N-glucuronide
C10521	-	-	Prunetin	metab_2829	http://www.kegg.jp/entry/C10521	Prunetin
C11234	-	-	Difloxacin	metab_2839	http://www.kegg.jp/entry/C11234	Difloxacin
C09059	-	-	Alectrol;Orobanchyl acetate	metab_2847	http://www.kegg.jp/entry/C09059	Alectrol
C17479	-	-	Fraxidin;8-Hydroxy-6,7-dimethoxy-2H-1-benzopyran-2-one	metab_2851	http://www.kegg.jp/entry/C17479	Fraxidin
C01441	-	-	Neamine;Neomycin A	metab_2864	http://www.kegg.jp/entry/C01441	Neamine
C05851	-	-	Coumarin;Coumarine;Cumarin;2H-1-Benzopyran-2-one;1,2-Benzopyrone;2-Propenoic acid, 3-(2-hydroxyphenyl)-, delta-lactone;5,6-Benzo-2-pyrone;Benzo-alpha-pyrone;cis-o-Coumarinic acid lactone;Coumarinic anhydride;o-Hydroxycinnamic acid lactone;Rattex;Tonka bean camphor	metab_2865	http://www.kegg.jp/entry/C05851	Coumarin
C08743	-	-	Eriobofuran;2,4-Dimethoxydibenzofuran-3-ol	metab_2868	http://www.kegg.jp/entry/C08743	Eriobofuran
C00563	-	-	Phosphoramidon	metab_2872	http://www.kegg.jp/entry/C00563	Phosphoramidon
C10897	-	-	Carbendazim;Mecarzole	metab_2882	http://www.kegg.jp/entry/C10897	Carbendazim
C10452	-	-	Estragole;1-Methoxy-4-(2-propenyl)benzene;Methylchavicol	metab_2894	http://www.kegg.jp/entry/C10452	Estragole
C16977	-	-	Isokobusone	metab_2898	http://www.kegg.jp/entry/C16977	Isokobusone
C09711	-	-	Piperdial	metab_2899	http://www.kegg.jp/entry/C09711	Piperdial
C09141	-	-	Byakangelicin	metab_2901	http://www.kegg.jp/entry/C09141	Mukurozidiol
C14411	-	-	Dicyclopentadiene	metab_2905	http://www.kegg.jp/entry/C14411	Dicyclopentadiene
C14257	-	-	Methyltrienolone;Metribolone;17-beta-Hydroxy-17-methylestra-4,9,11-trien-3-one	metab_2908	http://www.kegg.jp/entry/C14257	Methyltrienolone
C07241	-	-	Salmeterol	metab_2920	http://www.kegg.jp/entry/C07241	Salmeterol
C05585	-	-	Gentisate aldehyde;2,5-Dihydroxybenzaldehyde	metab_2926	http://www.kegg.jp/entry/C05585	Gentisate aldehyde
C04443	-	-	3-O-Methylquercetin;3',4',5,7-Tetrahydroxy-3-methoxyflavone;3-Methoxy-5,7,3',4'-tetrahydroxyflavone	metab_2928	http://www.kegg.jp/entry/C04443	Quercetin 3-methyl ether
C16604	-	-	2-Hydroxyiminostilbene	metab_2931	http://www.kegg.jp/entry/C16604	2-Hydroxyiminostilbene
C10735	-	-	Ribalinium	metab_2934	http://www.kegg.jp/entry/C10735	Ribalinium
C01683	-	-	Ornaline;Nopalinic acid	metab_2939	http://www.kegg.jp/entry/C01683	Nopalinic acid
C16197	-	-	Malonylglycitin	metab_2946	http://www.kegg.jp/entry/C16197	6''-O-Malonylglycitin
C11373	-	-	Temocaprilat;RS 5139	metab_2951	http://www.kegg.jp/entry/C11373	Temocaprilat
C10044	-	-	Galangin;3,5,7-Trihydroxyflavone	metab_2963	http://www.kegg.jp/entry/C10044	Galangin
C00881	Nucleic acids	Nucleosides	Deoxycytidine;2'-Deoxycytidine	metab_2970	http://www.kegg.jp/entry/C00881	Cytosine deoxyribonucleoside
C11858	-	-	Gibberellin A14	metab_2974	http://www.kegg.jp/entry/C11858	Gibberellin A14
C05021	-	-	N-Acetyl-beta-D-galactosamine	metab_2977	http://www.kegg.jp/entry/C05021	N-Acetyl-b-D-galactosamine
C16317	-	-	(+)-7-Isojasmonic acid	metab_2992	http://www.kegg.jp/entry/C16317	7-Epijasmonic acid
C16792	-	-	Panaxytriol	metab_3011	http://www.kegg.jp/entry/C16792	Panaxytriol
C07187	-	-	Venlafaxine	metab_3019	http://www.kegg.jp/entry/C07187	Venlafaxine
C10621	-	-	Gomisin L1 methyl ether;Rubschisandrin;(-)-gamma-Schizandrin	metab_3026	http://www.kegg.jp/entry/C10621	Rubschisandrin
C16500	-	-	20,26-Dihydroxyecdysone;(2beta,3beta,5beta,22R)-2,3,14,20,22,25,26-Heptahydroxycholest-7-en-6-one	metab_3036	http://www.kegg.jp/entry/C16500	20,26-Dihydroxyecdysone
C08322	-	-	Myristoleic acid;(9Z)-Tetradecenoic acid;9-Tetradecenoic acid;(Z)-Tetradec-9-enoic acid	metab_3049	http://www.kegg.jp/entry/C08322	9-Tetradecenoic acid
C16942	-	-	Curcumenol	metab_3050	http://www.kegg.jp/entry/C16942	Curcumenol
C19623	-	-	22-Hydroxydocosanoate;22-Hydroxydocosanoic acid;Phellonic acid	metab_3054	http://www.kegg.jp/entry/C19623	22-Hydroxydocosanoic acid
C07208	-	-	m-Xylene;1,3-Dimethylbenzene;1,3-Xylene	metab_3059	http://www.kegg.jp/entry/C07208	M-Xylene
C00903	-	-	Cinnamaldehyde	metab_3060	http://www.kegg.jp/entry/C00903	3-Phenylprop-2-enal
C15205	-	-	Diisobutyl phthalate;DIBP	metab_3073	http://www.kegg.jp/entry/C15205	Diisobutyl phthalate
C02778	-	-	2-Acetamidofluorene;N-2-Fluorenylacetamide	metab_3078	http://www.kegg.jp/entry/C02778	2-Acetylaminofluorene
C14773	-	-	8,9-DHET;(5Z,11Z,14Z)-8,9-Dihydroxyeicosa-5,11,14-trienoic acid;(5Z,11Z,14Z)-8,9-Dihydroxyicosa-5,11,14-trienoic acid	metab_3084	http://www.kegg.jp/entry/C14773	8,9-DiHETrE
C00078	Peptides	Amino acids	L-Tryptophan;Tryptophan;(S)-alpha-Amino-beta-(3-indolyl)-propionic acid	metab_3086	http://www.kegg.jp/entry/C00078	L-Tryptophan
C14479	-	-	Flumethasone;6alpha,9-Difluoro-11beta,17,21-trihydroxy-16alpha-methylpregna-1,4-diene-3,20-dione	metab_3092	http://www.kegg.jp/entry/C14479	Flumethasone
C01179	-	-	3-(4-Hydroxyphenyl)pyruvate;4-Hydroxyphenylpyruvate;p-Hydroxyphenylpyruvic acid	metab_3098	http://www.kegg.jp/entry/C01179	4-Hydroxyphenylpyruvic acid
C16773	-	-	Bisabolol oxide A	metab_3099	http://www.kegg.jp/entry/C16773	Alpha-Bisabolol oxide A
C16700	-	-	3,4-Dihydroxybenzaldehyde;Protocatechualdehyde	metab_3109	http://www.kegg.jp/entry/C16700	3,4-Dihydroxybenzaldehyde
C00280	Steroids	19-Carbon atoms	Androstenedione;Androst-4-ene-3,17-dione;4-Androstene-3,17-dione	metab_3114	http://www.kegg.jp/entry/C00280	Androstenedione
C00280	Hormones and transmitters	Steroid hormones	Androstenedione;Androst-4-ene-3,17-dione;4-Androstene-3,17-dione	metab_3114	http://www.kegg.jp/entry/C00280	Androstenedione
C19418	-	-	9,10-Epoxystearate;9,10-Epoxystearic acid;9,10-Epoxyoctadecanoic acid	metab_3115	http://www.kegg.jp/entry/C19418	9,10-Epoxystearic acid
C11412	-	-	(1R,4S)-Iso-dihydrocarvone	metab_3116	http://www.kegg.jp/entry/C11412	Cis-Dihydrocarvone
C09743	-	-	Valerenic acid	metab_3129	http://www.kegg.jp/entry/C09743	Valerenic acid
C13802	-	-	Prostaglandin D3	metab_3130	http://www.kegg.jp/entry/C13802	Prostaglandin D3
C07753	-	-	Ibutilide	metab_3137	http://www.kegg.jp/entry/C07753	Ibutilide
C00165	-	-	Diacylglycerol;Diglyceride	metab_3150	http://www.kegg.jp/entry/C00165	DG(8:0/8:0/0:0)
C02140	Steroids	21-Carbon atoms	Corticosterone;11beta,21-Dihydroxy-4-pregnene-3,20-dione;Kendall's compound B;Reichstein's substance H	metab_3151	http://www.kegg.jp/entry/C02140	Corticosterone
C02140	Hormones and transmitters	Steroid hormones	Corticosterone;11beta,21-Dihydroxy-4-pregnene-3,20-dione;Kendall's compound B;Reichstein's substance H	metab_3151	http://www.kegg.jp/entry/C02140	Corticosterone
C12286	-	-	alpha-Ionone	metab_3171	http://www.kegg.jp/entry/C12286	Alpha-Ionone
C05441	Vitamins and cofactors	Vitamins	Vitamin D2;Ergocalciferol	metab_3173	http://www.kegg.jp/entry/C05441	Ergocalciferol
C17493	-	-	Curdione	metab_3177	http://www.kegg.jp/entry/C17493	Curdione
C17431	-	-	Kanokoside D	metab_3179	http://www.kegg.jp/entry/C17431	Kanokoside D
C03661	-	-	1F-beta-D-Fructosylsucrose;beta-D-Fructofuranosyl-(2->1)-beta-D-fructofuranosyl alpha-D-glucopyranoside;1-Kestose	metab_3186	http://www.kegg.jp/entry/C03661	1-Kestose
C17616	-	-	Kukoamine B	metab_3189	http://www.kegg.jp/entry/C17616	Kukoamine B
C01595	Lipids	Fatty acids	Linoleate;Linoleic acid;(9Z,12Z)-Octadecadienoic acid;9-cis,12-cis-Octadecadienoate;9-cis,12-cis-Octadecadienoic acid	metab_3190	http://www.kegg.jp/entry/C01595	Linoelaidic acid
C10759	-	-	6-Pentadecylsalicylic acid;Anacardic acid	metab_3191	http://www.kegg.jp/entry/C10759	6-pentadecyl Salicylic Acid
C06693	Antibiotics	Polyketides and nonribosomal peptides	Monensin;Monensin A	metab_3205	http://www.kegg.jp/entry/C06693	Monensin
C02277	-	-	1-Dodecanol;Dodecylalcohol;Dodecyl alcohol;Lauryl alcohol	metab_3206	http://www.kegg.jp/entry/C02277	Dodecanol
C04308	-	-	Phosphatidyl-N-dimethylethanolamine	metab_3214	http://www.kegg.jp/entry/C04308	PE-NMe2(15:0/20:3(5Z,8Z,11Z))
C06426	Lipids	Fatty acids	(6Z,9Z,12Z)-Octadecatrienoic acid;6,9,12-Octadecatrienoic acid;gamma-Linolenic acid;Gamolenic acid	metab_3215	http://www.kegg.jp/entry/C06426	Gamma-Linolenic Acid
C11398	-	-	(1R,4R)-Dihydrocarvone	metab_3236	http://www.kegg.jp/entry/C11398	D-(+)-dihydrocarvone
C05200	-	-	3-Hexaprenyl-4,5-dihydroxybenzoate	metab_3240	http://www.kegg.jp/entry/C05200	3-Hexaprenyl-4,5-Dihydroxybenzoic acid
C04230	Lipids	Phospholipids	1-Acyl-sn-glycero-3-phosphocholine;1-Acyl-sn-glycerol-3-phosphocholine;alpha-Acylglycerophosphocholine;2-Lysolecithin;2-Lysophosphatidylcholine;1-Acylglycerophosphocholine	metab_3241	http://www.kegg.jp/entry/C04230	PC(17:0/0:0)
C00165	-	-	Diacylglycerol;Diglyceride	metab_3263	http://www.kegg.jp/entry/C00165	DG(22:6(4Z,7Z,10Z,13Z,16Z,19Z)/16:0/0:0)
C09183	-	-	Sclareol;(13R)-Labd-14-ene-8alpha,13-diol	metab_3264	http://www.kegg.jp/entry/C09183	Sclareol
C09704	-	-	Nerolidol;(3S,6E)-Nerolidol	metab_3278	http://www.kegg.jp/entry/C09704	Nerolidol
C08931	-	-	Barringtogenol C	metab_3288	http://www.kegg.jp/entry/C08931	Barringtogenol C
C00422	Lipids	Fats	Triacylglycerol;Triglyceride	metab_3291	http://www.kegg.jp/entry/C00422	TG(8:0/8:0/i-12:0)
C21725	-	-	Manoyl oxide;(13R)-Manoyl oxide;(13R)-8,13-Epoxylabd-14-ene	metab_3299	http://www.kegg.jp/entry/C21725	Manoyl oxide
C10773	-	-	Lupinine	metab_3300	http://www.kegg.jp/entry/C10773	Lupinine
C08980	-	-	Soyasapogenol B;24-Hydroxysophoradiol	metab_3304	http://www.kegg.jp/entry/C08980	Soyasapogenol B
C00219	Lipids	Fatty acids	Arachidonate;Arachidonic acid;(5Z,8Z,11Z,14Z)-Icosatetraenoic acid;cis-5,8,11,14-Eicosatetraenoic acid;5Z,8Z,11Z,14Z-Eicosatetraenoic acid;(5Z,8Z,11Z,14Z)-Icosa-5,8,11,14-tetraenoic acid	metab_3306	http://www.kegg.jp/entry/C00219	Arachidonic acid
C04840	-	-	3beta-Hydroxy-4beta-methyl-5alpha-cholest-7-ene-4alpha-carboxylate	metab_3314	http://www.kegg.jp/entry/C04840	3beta-hydroxy-4beta-methyl-5alpha-cholest-7-ene-4alpha-carboxylate
C01880	-	-	epsilon-Caprolactone;6-Hexanolide;1-Oxa-2-oxocycloheptane;2-Oxepanone;Hexano-6-lactone	metab_3318	http://www.kegg.jp/entry/C01880	Epsilon-Caprolactone
C08825	-	-	Lophenol;4-Methylcholest-7-en-3-ol;4alpha-Methyl-5alpha-cholest-7-en-3beta-ol	metab_3325	http://www.kegg.jp/entry/C08825	4-alpha-Methyl-5-alpha-cholest-7-en-3-beta-ol
C00416	Lipids	Phospholipids	Phosphatidate;Phosphatidic acid;1,2-Diacyl-sn-glycerol 3-phosphate;3-sn-Phosphatidate	metab_3326	http://www.kegg.jp/entry/C00416	PA(16:0/20:2(11Z,14Z))
C18193	-	-	Vitamin D5;(5Z,7E)-9,10-Secostigmasta-5,7,10(19)-trien-3beta-ol	metab_3347	http://www.kegg.jp/entry/C18193	Vitamin D5
C09752	-	-	Glabranin	metab_3366	http://www.kegg.jp/entry/C09752	Glabranin
C15799	-	-	6-Deoxoteasterone	metab_3367	http://www.kegg.jp/entry/C15799	6-deoxoteasterone
C14152	-	-	beta-Tocopherol	metab_3373	http://www.kegg.jp/entry/C14152	Beta-Tocopherol
C11249	-	-	Cyclohexane	metab_3378	http://www.kegg.jp/entry/C11249	Cyclohexane
C08452	-	-	Ichthyotherol;2H-Pyran-3-ol, tetrahydro-2-(1-nonene-3,5,7-triynyl)-, (2S-(2alpha(E),3beta))-	metab_3382	http://www.kegg.jp/entry/C08452	1-Nonene
C01561	-	-	Calcidiol;25-Hydroxyvitamin D3;Calcifediol;Calcifediol anhydrous;(3S,5Z,7E)-9,10-Seco-5,7,10(19)-cholestatriene-3,25-diol	metab_3383	http://www.kegg.jp/entry/C01561	Calcidiol
C00165	-	-	Diacylglycerol;Diglyceride	metab_3384	http://www.kegg.jp/entry/C00165	DG(8:0/15:0/0:0)
C20946	-	-	Oleanolic aldehyde	metab_3392	http://www.kegg.jp/entry/C20946	Oleanolic aldehyde
C11509	-	-	3beta-Hydroxy-4beta-methyl-5alpha-cholest-7-ene-4alpha-carbaldehyde	metab_3396	http://www.kegg.jp/entry/C11509	3beta-hydroxy-4beta-methyl-5alpha-cholest-7-ene-4alpha-carbaldehyde
C01888	-	-	Aminoacetone;1-Amino-2-propanone	metab_3504	http://www.kegg.jp/entry/C01888	Aminoacetone
C02693	-	-	(Indol-3-yl)acetamide;Indole-3-acetamide	metab_3516	http://www.kegg.jp/entry/C02693	Indole-3-acetamide
C07500	-	-	Vigabatrin	metab_3520	http://www.kegg.jp/entry/C07500	Vigabatrin
C06502	-	-	4,6-Diamino-5-formamidopyrimidine;4,6-Diamino-5-N-formamidopyrimidine	metab_3535	http://www.kegg.jp/entry/C06502	FAPy-adenine
C01471	-	-	Acrolein;Acrylaldehyde;Acrylic aldehyde;Propenal	metab_3542	http://www.kegg.jp/entry/C01471	Acrolein
C02037	-	-	Glycylglycine;N-Glycylglycine	metab_3572	http://www.kegg.jp/entry/C02037	Glycyl-glycine
C13914	-	-	N,N-Dimethylsphing-4-enine	metab_3593	http://www.kegg.jp/entry/C13914	N,N-Dimethylsphingosine
C15492	-	-	all-trans-13,14-Dihydroretinol;13,14-Dihydroretinol	metab_3602	http://www.kegg.jp/entry/C15492	All-trans-13,14-dihydroretinol
C00165	-	-	Diacylglycerol;Diglyceride	metab_3666	http://www.kegg.jp/entry/C00165	DG(15:0/16:1(9Z)/0:0)
C09627	-	-	Capsidiol	metab_3678	http://www.kegg.jp/entry/C09627	Capsidiol
C19621	-	-	9,10,18-Trihydroxystearate;9,10,18-Trihydroxystearic acid;9,10,18-Trihydroxyoctadecanoic acid	metab_3685	http://www.kegg.jp/entry/C19621	Floionolic acid
C06423	Organic acids	Carboxylic acids	Octanoic acid;Caprylic acid;Octylic acid;Octanoate	metab_3686	http://www.kegg.jp/entry/C06423	Octanoate
C06423	Lipids	Fatty acids	Octanoic acid;Caprylic acid;Octylic acid;Octanoate	metab_3686	http://www.kegg.jp/entry/C06423	Octanoate
C02395	-	-	Cyclohex-2-enone;2-Cyclohexen-1-one	metab_3687	http://www.kegg.jp/entry/C02395	2-Cyclohexen-1-one
C02373	-	-	4-Methylpentanal;Isocaproaldehyde;Isohexanal	metab_3692	http://www.kegg.jp/entry/C02373	3a,7b,12a-Trihydroxy-5a-Cholanoic acid
C00165	-	-	Diacylglycerol;Diglyceride	metab_3700	http://www.kegg.jp/entry/C00165	DG(11M3/9M5/0:0)
C00165	-	-	Diacylglycerol;Diglyceride	metab_3720	http://www.kegg.jp/entry/C00165	DG(20:2(11Z,14Z)/18:4(6Z,9Z,12Z,15Z)/0:0)
C08316	Lipids	Fatty acids	Erucic acid;(13Z)-Docosenoic acid;cis-13-Docosenoic acid	metab_3725	http://www.kegg.jp/entry/C08316	Erucic acid
C00165	-	-	Diacylglycerol;Diglyceride	metab_3728	http://www.kegg.jp/entry/C00165	DG(10:0/i-17:0/0:0)
C15802	-	-	6-Deoxocastasterone	metab_3729	http://www.kegg.jp/entry/C15802	6-Deoxocastasterone
C08618	-	-	Betulin	metab_3733	http://www.kegg.jp/entry/C08618	Betulin
C21561	-	-	Oryzalexin E;ent-Sandaracopimaradiene-3beta,9alpha-diol;(3R,4aR,4bS,7S,10aR)-7-Ethenyl-1,1,4a,7-tetramethyl-1,2,3,4,4a,4b,5,6,7,9,10,10a-dodecahydrophenanthren-2,4b-diol	metab_3745	http://www.kegg.jp/entry/C21561	Oryzalexin E
C07198	-	-	Methyltestosterone	metab_3748	http://www.kegg.jp/entry/C07198	Methyltestosterone
C05598	-	-	Phenylacetylglycine	metab_3749	http://www.kegg.jp/entry/C05598	Phenylacetylglycine
C01230	-	-	all-trans-Hexaprenyl diphosphate	metab_3754	http://www.kegg.jp/entry/C01230	All-trans-Hexaprenyl diphosphate
C11522	-	-	24-Methylenelophenol;24-Methylidenelophenol;4alpha-Methyl-5alpha-ergosta-7,24-dien-3beta-ol	metab_3758	http://www.kegg.jp/entry/C11522	24-Methylenelophenol
C20716	-	-	Protopanaxatriol;Dammar-24-ene-3beta,6alpha,12beta,20-tetrol	metab_3763	http://www.kegg.jp/entry/C20716	Protopanaxatriol
C00165	-	-	Diacylglycerol;Diglyceride	metab_3764	http://www.kegg.jp/entry/C00165	DG(9D3/13M5/0:0)
C01596	-	-	Maleamate;Maleamic acid	metab_3772	http://www.kegg.jp/entry/C01596	MALEAMIC ACID
C13800	-	-	10-Nitrolinoleic acid;10-Nitro-9-cis,12-cis-octadecadienoic acid;10-Nitro-9-cis,12-cis-octadecadienoate;(9E,12Z)-10-Nitrooctadeca-9,12-dienoic acid	metab_3780	http://www.kegg.jp/entry/C13800	10-Nitrolinoleic acid
C17890	-	-	Euscaphic acid	metab_3799	http://www.kegg.jp/entry/C17890	Jacarandic acid
C06428	Lipids	Fatty acids	(5Z,8Z,11Z,14Z,17Z)-Icosapentaenoic acid;(5Z,8Z,11Z,14Z,17Z)-Eicosapentaenoic acid;Eicosapentaenoic acid;5,8,11,14,17-Icosapentaenoic acid;(5Z,8Z,11Z,14Z,17Z)-Eicosapentaenoate;(5Z,8Z,11Z,14Z,17Z)-Icosapentaenoate;5Z,8Z,11Z,14Z,17Z-Eicosapentaenoic acid;(5Z,8Z,11Z,14Z,17Z)-Icosa-5,8,11,14,17-pentaenoic acid	metab_3802	http://www.kegg.jp/entry/C06428	Eicosapentaenoic acid
C16939	-	-	Crataegolic acid;Masilinic acid	metab_3807	http://www.kegg.jp/entry/C16939	Bredemolic acid
C15783	-	-	5-Dehydroavenasterol	metab_3818	http://www.kegg.jp/entry/C15783	5-Dehydroavenasterol
C00165	-	-	Diacylglycerol;Diglyceride	metab_3819	http://www.kegg.jp/entry/C00165	DG(11D5/11M3/0:0)
C14154	-	-	beta-Tocotrienol	metab_3834	http://www.kegg.jp/entry/C14154	Epsilon-Tocopherol
C00187	Steroids	27-Carbon atoms	Cholesterol;Cholest-5-en-3beta-ol	metab_3841	http://www.kegg.jp/entry/C00187	Cholesterol
C16974	-	-	Isocyperol	metab_3851	http://www.kegg.jp/entry/C16974	Isocyperol
C05441	Vitamins and cofactors	Vitamins	Vitamin D2;Ergocalciferol	metab_3852	http://www.kegg.jp/entry/C05441	VITAMIN D2
C00416	Lipids	Phospholipids	Phosphatidate;Phosphatidic acid;1,2-Diacyl-sn-glycerol 3-phosphate;3-sn-Phosphatidate	metab_3876	http://www.kegg.jp/entry/C00416	PA(18:3(9Z,12Z,15Z)/18:1(11Z))
C00416	Lipids	Phospholipids	Phosphatidate;Phosphatidic acid;1,2-Diacyl-sn-glycerol 3-phosphate;3-sn-Phosphatidate	metab_3881	http://www.kegg.jp/entry/C00416	PA(14:0/22:5(7Z,10Z,13Z,16Z,19Z))
C11918	-	-	Maltol	metab_3883	http://www.kegg.jp/entry/C11918	Maltol
C15793	-	-	Typhasterol;2-Deoxycastasterone;(3alpha,5alpha,22R,23R,24S)-3,22,23-Trihydroxyergostan-6-one	metab_3884	http://www.kegg.jp/entry/C15793	Typhasterol
C17419	-	-	Soyasapogenol A	metab_3888	http://www.kegg.jp/entry/C17419	Soyasapogenol A
C05500	-	-	20alpha-Hydroxycholesterol;20-Hydroxycholesterol	metab_3916	http://www.kegg.jp/entry/C05500	20alpha-hydroxy cholesterol
C09652	-	-	Daucol	metab_3918	http://www.kegg.jp/entry/C09652	Daucol
C00165	-	-	Diacylglycerol;Diglyceride	metab_3921	http://www.kegg.jp/entry/C00165	DG(20:1(11Z)/16:1(9Z)/0:0)
C07287	-	-	Sulcatone;Methylheptenone;6-Methylhept-5-en-2-one;6-Methyl-5-hepten-2-one	metab_3930	http://www.kegg.jp/entry/C07287	Sulcatone
C16535	-	-	Nonadecanoic acid;Nonadecylic acid	metab_3946	http://www.kegg.jp/entry/C16535	Nonadecanoic acid
C03033	-	-	beta-D-Glucuronoside;O-beta-D-Glucuronoside;Glucuronide;beta-D-Glucuronide	metab_3950	http://www.kegg.jp/entry/C03033	Deoxycholic acid 3-glucuronide
C16512	-	-	Palmitoylethanolamide;Palmidrol	metab_3955	http://www.kegg.jp/entry/C16512	Palmitoyl Ethanolamide
C07198	-	-	Methyltestosterone	metab_3979	http://www.kegg.jp/entry/C07198	17-Epimethyltestosterone
C17734	-	-	Acetoxolone;Acetylglycyrrhetinic acid	metab_3996	http://www.kegg.jp/entry/C17734	Acetoxolone
C14743	-	-	Isophorone;1,1,3-Trimethyl-3-cyclohexene-5-one	metab_4001	http://www.kegg.jp/entry/C14743	Isophorone
C06179	-	-	Hygrine;(+)-Hygrine	metab_4012	http://www.kegg.jp/entry/C06179	Hygrine
C11415	-	-	(1S,4S)-Dihydrocarvone	metab_4013	http://www.kegg.jp/entry/C11415	(1S,4S)-Dihydrocarvone
C00350	Lipids	Phospholipids	Phosphatidylethanolamine;(3-Phosphatidyl)ethanolamine;(3-Phosphatidyl)-ethanolamine;Cephalin;O-(1-beta-Acyl-2-acyl-sn-glycero-3-phospho)ethanolamine;1-Acyl-2-acyl-sn-glycero-3-phosphoethanolamine;L-1-Phosphatidylethanolamine	metab_4019	http://www.kegg.jp/entry/C00350	PE(16:1(9Z)/14:1(9Z))
C13828	-	-	8,11,14-Eicosatrienoylethanolamide;N-(8Z,11Z,14Z-Eicosatrienoyl)-ethanolamine	metab_4036	http://www.kegg.jp/entry/C13828	Linoleoyl Ethanolamide
C08505	-	-	Purpureacin-1	metab_4044	http://www.kegg.jp/entry/C08505	Bullatanocin
C16534	-	-	13,16,19-Docosatrienoic acid;(13E,16E,19E)-Docosa-13,16,19-trienoic acid	metab_4055	http://www.kegg.jp/entry/C16534	13,16,19-Docosatrienoic acid
C19420	-	-	2-Ethylhexyl acrylate	metab_4064	http://www.kegg.jp/entry/C19420	2-Ethylhexyl acrylate
C17044	-	-	Pachymic acid	metab_4066	http://www.kegg.jp/entry/C17044	Pachymic acid
C14210	Steroids	19-Carbon atoms	4-Androstenediol;Androst-4-ene-3beta,17beta-diol	metab_4084	http://www.kegg.jp/entry/C14210	4-Androstenediol
C16316	-	-	13(S)-HOT;(9Z,11E,15Z)-(13S)-Hydroxyoctadeca-9,11,15-trienoate;(9Z,11E,15Z)-(13S)-13-Hydroxyoctadeca-9,11,15-trienoic acid;(9Z,11E,13S,15Z)-13-Hydroxyoctadeca-9,11,15-trienoic acid;13(S)-HOTrE	metab_4093	http://www.kegg.jp/entry/C16316	(9Z,11E,13S,15Z)-13-Hydroxyoctadeca-9,11,15-trienoic acid
C17460	-	-	Alisol B	metab_4095	http://www.kegg.jp/entry/C17460	Alisol B
C16260	-	-	Scymnol;5beta-Scymnol;5beta-Cholestane-3alpha,7alpha,12alpha,24,26,27-hexol	metab_4106	http://www.kegg.jp/entry/C16260	Scymnol
C00165	-	-	Diacylglycerol;Diglyceride	metab_4108	http://www.kegg.jp/entry/C00165	DG(10:0/8:0/0:0)
C08623	-	-	alpha-Elemolic acid	metab_4143	http://www.kegg.jp/entry/C08623	Alpha-Elemolic acid
C00165	-	-	Diacylglycerol;Diglyceride	metab_4148	http://www.kegg.jp/entry/C00165	DG(22:5(7Z,10Z,13Z,16Z,19Z)/18:2(9Z,12Z)/0:0)
C05444	-	-	3alpha,7alpha,26-Trihydroxy-5beta-cholestane;5beta-Cholestane-3alpha,7alpha,26-triol	metab_4150	http://www.kegg.jp/entry/C05444	3 alpha,7 alpha,26-Trihydroxy-5beta-cholestane
C00165	-	-	Diacylglycerol;Diglyceride	metab_4162	http://www.kegg.jp/entry/C00165	DG(8:0/10:0/0:0)
C00370	-	-	Sterol	metab_4168	http://www.kegg.jp/entry/C00370	Sterol
C09863	-	-	Linalyl acetate	metab_4169	http://www.kegg.jp/entry/C09863	Linalyl acetate
C14665	-	-	Oranabol;Oxymesterone;4,17beta-Dihydroxy-17alpha-methylandrost-4-en-3-one;4-Hydroxy-17alpha-methyltestosterone	metab_4187	http://www.kegg.jp/entry/C14665	Oxymesterone
C08954	-	-	alpha-Hederin	metab_4192	http://www.kegg.jp/entry/C08954	Alpha-Hederin
C18202	-	-	8-Methyl-6-nonenoic acid	metab_4205	http://www.kegg.jp/entry/C18202	8-Methylnonenoate
C12144	-	-	Phytosphingosine;4-D-Hydroxysphinganine	metab_4216	http://www.kegg.jp/entry/C12144	4-hydroxysphinganine
C02367	-	-	3-Oxododecanoic acid;3-Oxododecanoate	metab_4218	http://www.kegg.jp/entry/C02367	3-Oxododecanoic acid
C17764	-	-	Glabric acid	metab_4220	http://www.kegg.jp/entry/C17764	Glabric acid
C06121	-	-	3-Ketosphingosine	metab_4235	http://www.kegg.jp/entry/C06121	3-Ketosphingosine
C05665	-	-	3-Aminopropanal;beta-Aminopropion aldehyde	metab_4246	http://www.kegg.jp/entry/C05665	3-Aminopropionaldehyde
C02029	-	-	Dihydrozeatin;2-Methyl-4-(1H-purin-6-ylamino)butan-1-ol;N6-(4-Hydroxyisopentanyl)adenine	metab_4257	http://www.kegg.jp/entry/C02029	Dihydrozeatin
C16947	-	-	Decanoyl acetaldehyde	metab_4258	http://www.kegg.jp/entry/C16947	Houttuynin
C19620	-	-	9,10-Epoxy-18-hydroxystearate	metab_4273	http://www.kegg.jp/entry/C19620	9,10-Epoxy-18-hydroxy-octadecanoic acid
C13828	-	-	8,11,14-Eicosatrienoylethanolamide;N-(8Z,11Z,14Z-Eicosatrienoyl)-ethanolamine	metab_4276	http://www.kegg.jp/entry/C13828	Alpha-Linolenoyl Ethanolamide
C01226	-	-	12-OPDA;(15Z)-12-Oxophyto-10,15-dienoate;(15Z)-12-Oxophyto-10,15-dienoic acid;9(S),13(S)-12-Oxo-PDA;12-Oxo-10,15(Z)-phytodienoic acid;(9S,13S)-12-Oxophytodienoate;(9S,13S)-OPDA	metab_4278	http://www.kegg.jp/entry/C01226	12-OPDA
C08796	-	-	Cucurbitacin D	metab_4280	http://www.kegg.jp/entry/C08796	Cucurbitacin D
C00756	-	-	1-Octanol;Octan-1-ol	metab_4298	http://www.kegg.jp/entry/C00756	Octanol
C14766	-	-	9-OxoODE;9-KODE;(10E,12Z)-9-Oxooctadeca-10,12-dienoic acid	metab_4316	http://www.kegg.jp/entry/C14766	9-OxoODE
C17873	-	-	2-Hydroxytetracosanoic acid	metab_4325	http://www.kegg.jp/entry/C17873	Cerebronic acid
C06476	Lipids	Eicosanoids	Prostaglandin F3alpha	metab_4326	http://www.kegg.jp/entry/C06476	Prostaglandin F3a
C14827	-	-	9(S)-HPODE;9(S)-HPOD;(10E,12Z)-(9S)-9-Hydroperoxyoctadeca-10,12-dienoic acid;(9S,10E,12Z)-9-Hydroperoxy-10,12-octadecadienoate	metab_4328	http://www.kegg.jp/entry/C14827	(10E,12Z)-(9S)-9-Hydroperoxyoctadeca-10,12-dienoic acid
C11623	-	-	Triton X-100;alpha-(4-(1,1,3,3-Tetramethylbutyl)phenyl)-omega-hydroxypoly(oxy-1,2-ethanediyl)	metab_4329	http://www.kegg.jp/entry/C11623	Triton X-100
C12621	-	-	trans-3-Hydroxycinnamate;(2E)-3-(3-Hydroxyphenyl)prop-2-enoate	metab_4335	http://www.kegg.jp/entry/C12621	M-Coumaric acid
C16962	Steroids	24-Carbon atoms	Gamabufogenin;Gamabufotalin;(3beta,5beta,11alpha)-3,11,14-Trihydroxybufa-20,22-dienolide	metab_4337	http://www.kegg.jp/entry/C16962	Gamabufotalin
C18173	-	-	Resolvin E2;5S,18R-Dihydroxy-6E,8Z,11Z,14Z,16E-eicosapentaenoic acid	metab_4338	http://www.kegg.jp/entry/C18173	Resolvin E2
C07254	-	-	Nandrolone;17beta-Hydroxyestr-4-en-3-one;17beta-Hydroxy-4-estren-3-one	metab_4349	http://www.kegg.jp/entry/C07254	Nandrolone
C14311	-	-	4-Propylphenol	metab_4366	http://www.kegg.jp/entry/C14311	4-Propylphenol
C17446	-	-	Kurarinone	metab_4372	http://www.kegg.jp/entry/C17446	Kurarinone
C06425	Lipids	Fatty acids	Icosanoic acid;Eicosanoic acid;Arachidic acid	metab_4377	http://www.kegg.jp/entry/C06425	Arachidic acid
C01226	-	-	12-OPDA;(15Z)-12-Oxophyto-10,15-dienoate;(15Z)-12-Oxophyto-10,15-dienoic acid;9(S),13(S)-12-Oxo-PDA;12-Oxo-10,15(Z)-phytodienoic acid;(9S,13S)-12-Oxophytodienoate;(9S,13S)-OPDA	metab_4379	http://www.kegg.jp/entry/C01226	12-oxo-PDA
C02934	-	-	3-Dehydrosphinganine;3-Dehydro-D-sphinganine	metab_4389	http://www.kegg.jp/entry/C02934	3-Dehydrosphinganine
C09320	-	-	Afzelechin;3,5,7,4'-Tetrahydroxyflavan	metab_4412	http://www.kegg.jp/entry/C09320	Afzelechin
C01470	-	-	Acacetin;5,7-Dihydroxy-4'-methoxyflavone;4'-Methoxy-5,7-dihydroxyflavone	metab_4414	http://www.kegg.jp/entry/C01470	Acacetin
C16753	-	-	Aflatoxin B2	metab_4426	http://www.kegg.jp/entry/C16753	Aflatoxin B2
C02990	-	-	L-Palmitoylcarnitine	metab_4432	http://www.kegg.jp/entry/C02990	L-Palmitoylcarnitine
C00065	Peptides	Amino acids	L-Serine;L-2-Amino-3-hydroxypropionic acid;L-3-Hydroxy-alanine;Serine	metab_4433	http://www.kegg.jp/entry/C00065	L-Serine
C05141	Steroids	18-Carbon atoms	Estriol;1,3,5(10)-Estratriene-3,16-alpha,17beta-triol	metab_4434	http://www.kegg.jp/entry/C05141	Estriol
C05141	Hormones and transmitters	Steroid hormones	Estriol;1,3,5(10)-Estratriene-3,16-alpha,17beta-triol	metab_4434	http://www.kegg.jp/entry/C05141	Estriol
C06758	-	-	p-Tolualdehyde;p-Methylbenzaldehyde;4-Methylbenzaldehyde;4-Toluylaldehyde;p-Formyltoluene	metab_4437	http://www.kegg.jp/entry/C06758	P-Tolualdehyde
C10045	-	-	3,5,7-Trimethoxyflavone;Galangin 3,5,7-trimethyl ether;Chromen-4-one, 3,5,7-trimethoxy-2-phenyl-	metab_4446	http://www.kegg.jp/entry/C10045	Galangin 3,5,7-trimethyl ether
C08285	-	-	10,16-Dihydroxyhexadecanoic acid;Hexadecanoic acid, 10,16-dihydroxy-	metab_4454	http://www.kegg.jp/entry/C08285	(S)-10,16-Dihydroxyhexadecanoic acid
C16949	-	-	Dehydrocurdione	metab_4456	http://www.kegg.jp/entry/C16949	Dehydrocurdione
C07212	-	-	o-Xylene;o-Dimethylbenzene;o-Methyltoluene	metab_4469	http://www.kegg.jp/entry/C07212	O-Xylene
C16937	-	-	Cnidilide	metab_4475	http://www.kegg.jp/entry/C16937	Cnidilide
C09908	-	-	Thymol	metab_4476	http://www.kegg.jp/entry/C09908	Thymol
C06575	-	-	p-Cymene	metab_4478	http://www.kegg.jp/entry/C06575	P-Cymene
C01455	-	-	Toluene;Methylbenzene;Toluol	metab_4481	http://www.kegg.jp/entry/C01455	Toluene
C10516	-	-	Pisatin;(+)-Pisatin	metab_4507	http://www.kegg.jp/entry/C10516	(+)-Pisatin
C00803	Organic acids	Carboxylic acids	Pentanoate;Valerate;Pentanoic acid;Valeric acid;Valerianic acid;n-Pentanoate;n-Valeric acid	metab_4509	http://www.kegg.jp/entry/C00803	Valeric acid
C07610	-	-	Silymarin;Silibinin;Silybin	metab_4514	http://www.kegg.jp/entry/C07610	Silibinin
C10889	-	-	(+)-Syringaresinol	metab_4516	http://www.kegg.jp/entry/C10889	(+)-Syringaresinol
C00696	Lipids	Eicosanoids	Prostaglandin D2;(5Z,13E)-(15S)-9alpha,15-Dihydroxy-11-oxoprosta-5,13-dienoate;(5Z,13E,15S)-9alpha,15-Dihydroxy-11-oxoprosta-5,13-dienoate;PGD2	metab_4517	http://www.kegg.jp/entry/C00696	Prostaglandin D2
C12300	-	-	alpha-Terpinyl acetate;p-Menth-1-en-8-yl acetate	metab_4525	http://www.kegg.jp/entry/C12300	Alpha-Terpineol acetate
C11317	-	-	Solutol HS 15	metab_4526	http://www.kegg.jp/entry/C11317	Solutol HS 15
C19592	-	-	alpha-(1,2-Dihydroxyethyl)-1,2,3,4-tetrahydro-7-hydroxy-9-methoxy-3,4-dioxocyclopenta[c][1]benzopyran-6-acetaldehyde	metab_4545	http://www.kegg.jp/entry/C19592	Alpha-(1,2-Dihydroxyethyl)-1,2,3,4-tetrahydro-7-hydroxy-9-methoxy-3,4-dioxocyclopenta[c][1]benzopyran-6-acetaldehyde
C16946	-	-	Cyperolone	metab_4552	http://www.kegg.jp/entry/C16946	Cyperolone
C10119	-	-	Pedalitin;3',4',5,6-Tetrahydroxy-7-methoxyflavone	metab_4558	http://www.kegg.jp/entry/C10119	2-(3,4-Dihydroxyphenyl)-5,6-dihydroxy-7-methoxy-4H-1-benzopyran-4-one
C04293	-	-	Chrysoeriol;5,7,4'-Trihydroxy-3'-methoxyflavone;3'-O-Methylluteolin	metab_4560	http://www.kegg.jp/entry/C04293	Chrysoeriol
C00334	Peptides	Amino acids	4-Aminobutanoate;4-Aminobutanoic acid;4-Aminobutyrate;4-Aminobutyric acid;gamma-Aminobutyric acid;GABA	metab_4565	http://www.kegg.jp/entry/C00334	Gamma-Aminobutyric Acid
C00334	Peptides	Amines	4-Aminobutanoate;4-Aminobutanoic acid;4-Aminobutyrate;4-Aminobutyric acid;gamma-Aminobutyric acid;GABA	metab_4565	http://www.kegg.jp/entry/C00334	Gamma-Aminobutyric Acid
C00334	Hormones and transmitters	Neurotransmitters	4-Aminobutanoate;4-Aminobutanoic acid;4-Aminobutyrate;4-Aminobutyric acid;gamma-Aminobutyric acid;GABA	metab_4565	http://www.kegg.jp/entry/C00334	Gamma-Aminobutyric Acid
C15740	-	-	Enniatin B	metab_4566	http://www.kegg.jp/entry/C15740	Enniatin B
C04132	-	-	N-Acetyl-D-glucosamine 6-sulfate	metab_4575	http://www.kegg.jp/entry/C04132	N-Acetylglucosamine 6-sulfate
C18218	-	-	16-Hydroxypalmitate;16-Hydroxypalmitic acid;16-Hydroxyhexadecanoic acid;Juniperic acid	metab_4588	http://www.kegg.jp/entry/C18218	16-Hydroxyhexadecanoic acid
C06424	Lipids	Fatty acids	Tetradecanoic acid;Tetradecanoate;Myristic acid	metab_4589	http://www.kegg.jp/entry/C06424	Myristic acid
C19716	-	-	N-Hydroxy-L-tryptophan	metab_4600	http://www.kegg.jp/entry/C19716	N-hydroxy-L-tryptophan
C03175	-	-	Shikimate 3-phosphate;Shikimate 5-phosphate	metab_4603	http://www.kegg.jp/entry/C03175	Shikimic acid 3-phosphate
C09904	-	-	beta-Thujaplicin;Hinokitiol;4-Isopropyltropolone	metab_4605	http://www.kegg.jp/entry/C09904	Beta-Thujaplicin
C09649	-	-	alpha-Curcumene;l-alpha-Curcumene;(-)-alpha-Curcumene;(R)-1-(1,5-Dimethyl-4-hexenyl)-4-methylbenzene	metab_4610	http://www.kegg.jp/entry/C09649	Alpha-curcumene
C00964	-	-	(-)-trans-Carveol	metab_4618	http://www.kegg.jp/entry/C00964	(-)-trans-Carveol
C17254	-	-	8-Methylthiooctyl glucosinolate	metab_4620	http://www.kegg.jp/entry/C17254	8-methylthiooctyl glucosinolate
C16908	-	-	Caryophyllene epoxide;Caryophyllene oxide	metab_4624	http://www.kegg.jp/entry/C16908	Caryophyllene epoxide
C17226	-	-	2-(6'-Methylthio)hexylmalic acid;2-(6'-Methylthio)hexylmalate	metab_4627	http://www.kegg.jp/entry/C17226	2-(6'-methylthio)hexylmalate
C04166	-	-	(+/-)-6-Hydroxy-3-oxo-alpha-ionol;Vomifoliol	metab_4632	http://www.kegg.jp/entry/C04166	Vomifoliol
C08507	-	-	Miserotoxin	metab_4633	http://www.kegg.jp/entry/C08507	Miserotoxin
C06082	-	-	Abscisate;Abscisic acid;(+)-Abscisic acid;ABA	metab_4662	http://www.kegg.jp/entry/C06082	Abscisic Acid
C14236	-	-	4-Heptyloxyphenol;p-n-Heptyloxyphenol	metab_4664	http://www.kegg.jp/entry/C14236	4-Heptyloxyphenol
C08650	-	-	Isoliquiritigenin	metab_4668	http://www.kegg.jp/entry/C08650	Isoliquiritigenin
C12631	-	-	2-Hydroxy-2,3-dihydrogenistein;2,4',5,7-Tetrahydroxyisoflavanone	metab_4669	http://www.kegg.jp/entry/C12631	2-hydroxyisoflavanone naringenin
C07654	-	-	Methacycline;Metacycline	metab_4681	http://www.kegg.jp/entry/C07654	Methacycline
C00826	-	-	L-Arogenate;L-Arogenic acid;Pretyrosine	metab_4685	http://www.kegg.jp/entry/C00826	Pretyrosine
C16222	-	-	Formononetin 7-O-glucoside-6''-O-malonate	metab_4687	http://www.kegg.jp/entry/C16222	Formononetin 7-O-Glucoside-6''-O-Malonate
C07667	-	-	Gossypol	metab_4702	http://www.kegg.jp/entry/C07667	Gossypol
C13849	-	-	Correolide	metab_4712	http://www.kegg.jp/entry/C13849	Correolide
C10443	-	-	Curcumin;Kacha haldi	metab_4724	http://www.kegg.jp/entry/C10443	Curcumin I
C17055	-	-	Picrocrocin	metab_4726	http://www.kegg.jp/entry/C17055	Picrocrocin
C17059	-	-	Rhamnocitrin;7-Methylkaempferol;3,4',5-Trihydroxy-7-methoxyflavone	metab_4727	http://www.kegg.jp/entry/C17059	Rhamnocitrin
C10192	-	-	Tricetin;5,7,3',4',5'-Pentahydroxyflavone	metab_4736	http://www.kegg.jp/entry/C10192	Tricetin
C10698	-	-	Isofebrifugine	metab_4749	http://www.kegg.jp/entry/C10698	Isofebrifugine
C16836	-	-	1,4'-Bipiperidine-1'-carboxylic acid;[1,4'-Bipiperidine]-1'-carboxylic acid	metab_4753	http://www.kegg.jp/entry/C16836	1,4'-Bipiperidine-1'-carboxylic acid
C02006	-	-	Aspulvinone E;(5Z)-4-Hydroxy-3-(4-hydroxyphenyl)-5-[(4-hydroxyphenyl)methylene]-2(5H)-furanone	metab_4756	http://www.kegg.jp/entry/C02006	Aspulvinone E
C05610	-	-	Sinapoyl aldehyde;Sinapaldehyde	metab_4760	http://www.kegg.jp/entry/C05610	Sinapoyl aldehyde
C10549	-	-	Cubebin	metab_4764	http://www.kegg.jp/entry/C10549	Cubebin
C08831	-	-	Miroestrol	metab_4766	http://www.kegg.jp/entry/C08831	Miroestrol
C10761	-	-	p-Anisaldehyde	metab_4768	http://www.kegg.jp/entry/C10761	4-Methoxybenzaldehyde
C06740	-	-	Glucosyl-limonin;Limonin 17-beta-D-glucoside	metab_4771	http://www.kegg.jp/entry/C06740	Linalool (8-hydroxydihydro-)
C02381	-	-	6-Methoxymellein	metab_4781	http://www.kegg.jp/entry/C02381	6-Methoxymellein
C16192	-	-	Malonylgenistin	metab_4796	http://www.kegg.jp/entry/C16192	Malonylgenistin
C03410	Carbohydrates	Monosaccharides	N-Glycoloyl-neuraminate;N-Glycolylneuraminate;Neu5Gc	metab_4798	http://www.kegg.jp/entry/C03410	N-Glycolylneuraminic acid
C09405	-	-	Enhydrin	metab_4799	http://www.kegg.jp/entry/C09405	Enhydrin
C17684	-	-	Lappaol A	metab_4805	http://www.kegg.jp/entry/C17684	Lappaol A
C10343	-	-	Emodin	metab_4808	http://www.kegg.jp/entry/C10343	Emodin
C10384	-	-	Physcion 8-glucoside;Physcion 8-O-beta-D-monoglucoside	metab_4812	http://www.kegg.jp/entry/C10384	Physcion 8-glucoside
C09276	-	-	Marmesin;(+)-Marmesin;(S)-2-(2-Hydroxypropan-2-yl)-2,3-dihydro-7H-furo[3,2-g]chromen-7-one	metab_4814	http://www.kegg.jp/entry/C09276	(+)-marmesin
C10486	-	-	Licoisoflavone A;2',4',5,7-Tetrahydroxy-3'-(3,3-dimethylallyl)isoflavone	metab_4819	http://www.kegg.jp/entry/C10486	Licoisoflavone A
C09202	-	-	Tripdiolide;Triptodiolide	metab_4826	http://www.kegg.jp/entry/C09202	Tripdiolide
C01590	-	-	Kievitone	metab_4834	http://www.kegg.jp/entry/C01590	Kievitone
C10725	-	-	Nortrachelogenin	metab_4835	http://www.kegg.jp/entry/C10725	Nortrachelogenin
C17045	-	-	Physcion;Emodin monomethyl ether;Rheochrysidin;Parienin	metab_4854	http://www.kegg.jp/entry/C17045	Physcion
C10387	-	-	Plumbagin	metab_4869	http://www.kegg.jp/entry/C10387	Plumbagin
C17047	-	-	Phellopterin	metab_4875	http://www.kegg.jp/entry/C17047	Phellopterin
C18541	-	-	Trinexapac-ethyl	metab_4881	http://www.kegg.jp/entry/C18541	Trinexapac-ethyl
C10038	-	-	Diosmetin;Luteolin 4'-methyl ether	metab_4884	http://www.kegg.jp/entry/C10038	Diosmetin
C10738	-	-	Rutacridone	metab_4890	http://www.kegg.jp/entry/C10738	Rutacridone
C10475	-	-	p-Methoxycinnamaldehyde;4-Methoxycinnamaldehyde	metab_4894	http://www.kegg.jp/entry/C10475	3-(4-Methoxyphenyl)-2-propenal
C04199	-	-	Isovitexin 2''-O-beta-D-glucoside;Meloside A	metab_4899	http://www.kegg.jp/entry/C04199	Meloside
C10428	-	-	Anethole;t-Anethole;trans-Anethole	metab_4902	http://www.kegg.jp/entry/C10428	ANETHOLE
C10498	-	-	Luteone	metab_4908	http://www.kegg.jp/entry/C10498	Luteone
C00799	-	-	Isoflavone	metab_4913	http://www.kegg.jp/entry/C00799	Isoflavone
C10946	-	-	Metsulfuron-methyl;Metsulfuron methyl	metab_4920	http://www.kegg.jp/entry/C10946	Metsulfuron-methyl
C16602	-	-	3-Hydroxycarbamazepine	metab_4928	http://www.kegg.jp/entry/C16602	3-Hydroxycarbamazepine
C11855	-	-	Gibberellin A29-catabolite	metab_4935	http://www.kegg.jp/entry/C11855	Gibberellin A29-catabolite
C00921	-	-	Dihydropteroate;7,8-Dihydropteroate	metab_4941	http://www.kegg.jp/entry/C00921	7,8-Dihydropteroic acid
C20645	-	-	Methyl benzoate	metab_4943	http://www.kegg.jp/entry/C20645	Methyl benzoate
C03033	-	-	beta-D-Glucuronoside;O-beta-D-Glucuronoside;Glucuronide;beta-D-Glucuronide	metab_4954	http://www.kegg.jp/entry/C03033	Dehydroisoandrosterone 3-glucuronide
C05607	-	-	Phenyllactate;(R)-Phenyllactate;(R)-3-(phenyl)lactate	metab_4961	http://www.kegg.jp/entry/C05607	L-3-Phenyllactic acid
C01657	-	-	Ac-Tyr-OEt;N-Acetyl-L-tyrosine ethyl ester;Ethyl N-alpha-acetyl-tyrosinate	metab_4972	http://www.kegg.jp/entry/C01657	N-Acetyltyrosine
C07271	-	-	Limonene-1,2-epoxide;Limonene oxide;(4R)-Limonene-1,2-epoxide	metab_4973	http://www.kegg.jp/entry/C07271	Limonene-1,2-epoxide
C10874	-	-	Podophyllotoxin	metab_4976	http://www.kegg.jp/entry/C10874	Podofilox
C06825	-	-	Amlodipine	metab_4980	http://www.kegg.jp/entry/C06825	Amlodipine
C05627	-	-	4-Hydroxystyrene;4-Vinylphenol	metab_4981	http://www.kegg.jp/entry/C05627	4-Hydroxystyrene
C08350	-	-	beta-D-Glucopyranuronic acid;beta-D-Glucuronic acid	metab_4985	http://www.kegg.jp/entry/C08350	Beta-D-Glucopyranuronic acid
C06746	-	-	N-(2-Phenylethyl)-acetamide;N-Acetylphenylethylamine;N-Acetyl-2-phenylethylamine	metab_4988	http://www.kegg.jp/entry/C06746	N-Phenethylacetamide
C09473	-	-	Helenalin	metab_5001	http://www.kegg.jp/entry/C09473	Helenalin
C09499	-	-	Matricin	metab_5008	http://www.kegg.jp/entry/C09499	Proazulene
C10041	-	-	Fisetin;7,3',4'-Trihydroxyflavonol	metab_5020	http://www.kegg.jp/entry/C10041	Fisetin
C01137	Peptides	Amines	S-Adenosylmethioninamine;(5-Deoxy-5-adenosyl)(3-aminopropyl)methylsulfonium;(5-Deoxy-5-adenosyl)(3-aminopropyl)methylsulfonium cation;S-Adenosyl-(5')-3-methylthiopropylamine;S-Adenosyl 3-(methylthio)propylamine;S-Adenosyl 3-(methylsulfanyl)propylamine;Decarboxy-AdoMet	metab_5033	http://www.kegg.jp/entry/C01137	S-Adenosylmethioninamine
C11225	-	-	Herbimycin;Herbimycin A	metab_5043	http://www.kegg.jp/entry/C11225	Herbimycin a
C12139	-	-	Petunidin 3-O-glucoside;Petunidin 3-glucoside	metab_5044	http://www.kegg.jp/entry/C12139	Petunidin 3-glucoside
C11584	-	-	4-Methylumbelliferone glucuronide;4-Methylumbelliferyl glucuronide	metab_5045	http://www.kegg.jp/entry/C11584	4-Methylumbelliferone glucuronide
C02256	-	-	Castanospermine	metab_5047	http://www.kegg.jp/entry/C02256	Castanospermine
C08335	-	-	Lucumin;Benzeneacetonitrile,alpha-((6-O-beta-D-xylopyranosyl-beta-D-glucopyranosyl)oxy)-,(R)-;Mandelonitrile primeveroside	metab_5049	http://www.kegg.jp/entry/C08335	Lucuminoside
C01494	-	-	Ferulate;Ferulic acid;4-Hydroxy-3-methoxycinnamic acid;3-Methoxy-4-hydroxy-trans-cinnamate;4-Hydroxy-3-methoxycinnamate	metab_5051	http://www.kegg.jp/entry/C01494	8,8'-Diferulic acid
C11115	-	-	5-Methyl-2-furaldehyde;5-Methyl-2-furfural	metab_5058	http://www.kegg.jp/entry/C11115	5-Methyl-2-furancarboxaldehyde
C06457	-	-	Bialaphos;Bilanafos;2-Amino-4-(methylphosphino)butyrylalanylalanine;gamma-(Hydroxymethylphosphinyl)-L-alpha-aminobutyryl-L-alanyl-L-alanine;Phosphinothricin tripeptide	metab_5065	http://www.kegg.jp/entry/C06457	Bialaphos
C14874	-	-	Glutathione episulfonium ion	metab_5078	http://www.kegg.jp/entry/C14874	Glutathione episulfonium ion
C07809	-	-	Flavoxate	metab_5084	http://www.kegg.jp/entry/C07809	Flavoxate
C12249	-	-	Kaempferol 3-O-glucoside;Kaempferol 3-O-beta-D-glucoside;Astragalin	metab_5094	http://www.kegg.jp/entry/C12249	Astragalin
C09662	-	-	Diacetoxyscirpenol	metab_5097	http://www.kegg.jp/entry/C09662	Diacetoxyscirpenol
C10189	-	-	Tambulin;Herbacetin 7,8,4'-trimethyl ether	metab_5098	http://www.kegg.jp/entry/C10189	Tambulin
C07666	-	-	Dapsone;4,4'-Sulfonylbisbenzenamine;Diaphenylsulfone	metab_5103	http://www.kegg.jp/entry/C07666	Dapsone
C14698	-	-	4-Heptylphenol;4-n-Heptylphenol;p-Heptylphenol;p-Hydroxyheptylbenzene	metab_5113	http://www.kegg.jp/entry/C14698	4-Heptylphenol
C16427	-	-	Isopentenyl adenosine	metab_5118	http://www.kegg.jp/entry/C16427	Riboprine
C20387	-	-	Biotin sulfone	metab_5124	http://www.kegg.jp/entry/C20387	Biotin sulfone
C00413	Antibiotics	Aminoglycosides	Streptomycin	metab_5129	http://www.kegg.jp/entry/C00413	Streptomycin
C09243	-	-	Tetrahydroharmine	metab_5133	http://www.kegg.jp/entry/C09243	Tetrahydroharmine
C09311	-	-	Scoparone;6,7-Dimethoxycoumarin	metab_5134	http://www.kegg.jp/entry/C09311	Scoparone
C17840	-	-	Dehydrozingerone	metab_5137	http://www.kegg.jp/entry/C17840	Dehydrozingerone
C03958	Hormones and transmitters	Peptide hormones	Thyrotropin-releasing hormone;TRH;Protirelin;Thyroliberin	metab_5140	http://www.kegg.jp/entry/C03958	Thyrotropin-releasing factor
C10726	-	-	Xanthoxylin	metab_5154	http://www.kegg.jp/entry/C10726	Xanthoxylin
C10784	-	-	Cannabidiolic acid;Cannabidiolate	metab_5160	http://www.kegg.jp/entry/C10784	Cannabidiolic acid
C14283	-	-	2,2'-Dihydroxy-4-methoxybenzophenone;Dioxybenzone	metab_5162	http://www.kegg.jp/entry/C14283	Dioxybenzone
C10073	-	-	Hyperin;Quercetin 3-galactoside	metab_5170	http://www.kegg.jp/entry/C10073	HYPEROSIDE
C08345	-	-	Zierin;Benzeneacetonitrile, alpha-(beta-D-glucopyranosyloxy)-3-hydroxy-, (S)	metab_5172	http://www.kegg.jp/entry/C08345	Zierin
C10453	-	-	Eugenol	metab_5175	http://www.kegg.jp/entry/C10453	Eugenol
C16316	-	-	13(S)-HOT;(9Z,11E,15Z)-(13S)-Hydroxyoctadeca-9,11,15-trienoate;(9Z,11E,15Z)-(13S)-13-Hydroxyoctadeca-9,11,15-trienoic acid;(9Z,11E,13S,15Z)-13-Hydroxyoctadeca-9,11,15-trienoic acid;13(S)-HOTrE	metab_5176	http://www.kegg.jp/entry/C16316	13(S)-HOTrE
C16231	-	-	(-)-Maackiain-3-O-glucosyl-6''-O-malonate	metab_5179	http://www.kegg.jp/entry/C16231	(-)-Maackiain-3-O-Glucosyl-6''-O-Malonate
C10414	-	-	Dalbergin	metab_5194	http://www.kegg.jp/entry/C10414	Dalbergin
C03837	-	-	4-Methylumbelliferyl acetate	metab_5198	http://www.kegg.jp/entry/C03837	4-Methylumbelliferyl Acetate
C16626	-	-	Albendazole sulfone	metab_5200	http://www.kegg.jp/entry/C16626	Albendazole sulfone
C01107	-	-	(R)-5-Phosphomevalonate;(R)-5-Phosphomevalonic acid;(R)-Mevalonic acid 5-phosphate	metab_5208	http://www.kegg.jp/entry/C01107	Mevalonic acid-5P
C10761	-	-	p-Anisaldehyde	metab_5210	http://www.kegg.jp/entry/C10761	P-Anisaldehyde
C09826	-	-	Pinobanksin;3,5,7-Trihydroxyflavanone	metab_5212	http://www.kegg.jp/entry/C09826	Pinobanksin 5-[galactosyl-(1->4)-glucoside]
C10873	-	-	Plicatic acid	metab_5213	http://www.kegg.jp/entry/C10873	Plicatic acid
C10161	-	-	Nicotyrine;beta-Nicotyrine	metab_5217	http://www.kegg.jp/entry/C10161	Nicotyrine
C00331	-	-	Indolepyruvate;Indolepyruvic acid;(Indol-3-yl)pyruvate;Indole-3-pyruvate;3-(Indol-3-yl)pyruvate	metab_5242	http://www.kegg.jp/entry/C00331	Indolepyruvate
C10446	-	-	Diferulic acid	metab_5251	http://www.kegg.jp/entry/C10446	5-5'-Dehydrodiferulic acid
C15181	-	-	Wortmannin	metab_5260	http://www.kegg.jp/entry/C15181	Wortmannin
C19580	-	-	alpha-[3-[(Hydroxymethyl)nitrosoamino]propyl]-3-pyridinemethanol	metab_5263	http://www.kegg.jp/entry/C19580	Alpha-[3-[(Hydroxymethyl)nitrosoamino]propyl]-3-pyridinemethanol
C06114	-	-	gamma-Glutamyl-beta-aminopropiononitrile;gamma-Glutamyl-3-aminopropiononitrile	metab_5266	http://www.kegg.jp/entry/C06114	Gamma-Glutamyl-beta-aminopropiononitrile
C05623	-	-	Quercetin 3-O-glucoside;Isoquercitrin;2-(3,4-Dihidroxyphenyl)-3-(beta-D-glucofuranosyloxy)-5,7-dihydroxy-4H-1-benzopyran-4-one;Isotrifoliin	metab_5273	http://www.kegg.jp/entry/C05623	Isoquercitrin
C01516	-	-	Morphine	metab_5275	http://www.kegg.jp/entry/C01516	Morph
C06196	-	-	2'-Deoxyinosine 5'-phosphate;dIMP	metab_5276	http://www.kegg.jp/entry/C06196	DIMP
C04067	-	-	Diethyl 2-methyl-3-oxosuccinate;Diethyl oxalpropionate;Butanedioic acid, 2-methyl-3-oxo-, 1,4-diethyl ester	metab_5279	http://www.kegg.jp/entry/C04067	Diethyl oxalpropionate
C21592	-	-	Ceftizoxime alapivoxil	metab_5281	http://www.kegg.jp/entry/C21592	Ceftizoxime alapivoxil
C01516	-	-	Morphine	metab_5283	http://www.kegg.jp/entry/C01516	(-)-Morphine
C16624	-	-	Isoniazid pyruvate	metab_5288	http://www.kegg.jp/entry/C16624	Isoniazid pyruvate
C11355	-	-	4-Amino-4-deoxychorismate;ADC	metab_5289	http://www.kegg.jp/entry/C11355	4-amino-4-deoxychorismate
C02394	-	-	Cinnamyl alcohol;3-Phenyl-2-propen-1-ol;Styrylcarbinol	metab_5290	http://www.kegg.jp/entry/C02394	Cinnamyl alcohol
C09482	-	-	Hymenoxon	metab_5294	http://www.kegg.jp/entry/C09482	Hymenoxon
C01714	-	-	Isovitexin;Saponaretin;Apigenin-6-C-glucoside;6-C-Glucosylapigenin;Apigenin 6-C-glucoside	metab_5302	http://www.kegg.jp/entry/C01714	Isovitexin
C12087	-	-	p-Coumaroyltriacetic acid lactone	metab_5313	http://www.kegg.jp/entry/C12087	P-coumaroyltriacetic acid lactone
C15511	-	-	Glyceollin III	metab_5314	http://www.kegg.jp/entry/C15511	Glyceollin III
C09952	-	-	Methysticin	metab_5322	http://www.kegg.jp/entry/C09952	Methysticin
C10744	-	-	Vasicinone	metab_5324	http://www.kegg.jp/entry/C10744	Vasicinone
C19463	-	-	1,5-Naphthalenediamine	metab_5325	http://www.kegg.jp/entry/C19463	1,5-Naphthalenediamine
C09018	-	-	Precocene II;Precocene 2	metab_5329	http://www.kegg.jp/entry/C09018	Precocene II
C16978	-	-	Isoliquiritin	metab_5334	http://www.kegg.jp/entry/C16978	Isoliquiritin
C03579	-	-	Gibberellin A8;2beta-Hydroxygibberellin 1	metab_5336	http://www.kegg.jp/entry/C03579	Gibberellin A8
C10029	-	-	5,7-Dimethoxyflavone;Chrysin 5,7-dimethyl ether	metab_5337	http://www.kegg.jp/entry/C10029	CHRYSIN DIMETHYL ETHER
C08448	-	-	Eutypine;4-Hydroxy-3-(3-methyl-3-butene-1-ynyl)benzaldehyde	metab_5338	http://www.kegg.jp/entry/C08448	Eutypine
C16195	-	-	Glycitin;Glycitein 7-O-glucoside	metab_5341	http://www.kegg.jp/entry/C16195	Glycitin
C09920	-	-	Brazilin	metab_5344	http://www.kegg.jp/entry/C09920	Brazilin
C07605	-	-	Bilobalide	metab_5349	http://www.kegg.jp/entry/C07605	Bilobalide A
C17508	-	-	Isocolumbin	metab_5350	http://www.kegg.jp/entry/C17508	Isocolumbin
C00860	-	-	L-Histidinol	metab_5363	http://www.kegg.jp/entry/C00860	L-Histidinol
C00841	-	-	Xanthotoxol;8-Hydroxypsoralen;8-Hydroxyfuranocoumarin	metab_5365	http://www.kegg.jp/entry/C00841	Xanthotoxol
C02735	-	-	Phenylethanolamine;2-Amino-1-phenylethanol	metab_5376	http://www.kegg.jp/entry/C02735	2-Hydroxyphenethylamine
C17845	-	-	(+)-Aschantin	metab_5380	http://www.kegg.jp/entry/C17845	(+)-Aschantin
C06909	-	-	Cidofovir;Cidofovir anhydrous	metab_5384	http://www.kegg.jp/entry/C06909	Cidofovir
C15616	-	-	7-Methoxyisoflavone	metab_5387	http://www.kegg.jp/entry/C15616	7-Methoxyisoflavone
C14689	-	-	Diethylene glycol;2,2'-Oxydiethanol;1,5-Dihydroxy-3-oxapentane	metab_5388	http://www.kegg.jp/entry/C14689	DI(Hydroxyethyl)ether
C16924	-	-	Butylidenephthalide	metab_5389	http://www.kegg.jp/entry/C16924	(E)-Butylidene phthalide
C06205	-	-	1,2-Dihydronaphthalene-1,2-diol	metab_5392	http://www.kegg.jp/entry/C06205	1,2-Dihydronaphthalene-1,2-diol
C14464	-	-	4-Butylphenol;4-n-Butylphenol;p-Hydroxybutylbenzene	metab_5395	http://www.kegg.jp/entry/C14464	4-Butylphenol
C01494	-	-	Ferulate;Ferulic acid;4-Hydroxy-3-methoxycinnamic acid;3-Methoxy-4-hydroxy-trans-cinnamate;4-Hydroxy-3-methoxycinnamate	metab_5406	http://www.kegg.jp/entry/C01494	Ferulic Acid
C06997	-	-	Fenoprofen	metab_5407	http://www.kegg.jp/entry/C06997	Fenoprofen
C07778	-	-	Cetirizine	metab_5426	http://www.kegg.jp/entry/C07778	Cetirizine
C01924	-	-	Homoarginine;L-Homoarginine	metab_5428	http://www.kegg.jp/entry/C01924	Homo-L-arginine
C11713	-	-	2-Naphthol;beta-Naphthol	metab_5443	http://www.kegg.jp/entry/C11713	2-Naphthol
C10883	-	-	Sesamolinol	metab_5455	http://www.kegg.jp/entry/C10883	Sesamolinol
C17746	-	-	1-Dehydro-[6]-gingerdione	metab_5457	http://www.kegg.jp/entry/C17746	1-Dehydro-[6]-gingerdione
C06914	-	-	Clindamycin	metab_5461	http://www.kegg.jp/entry/C06914	Clindamycin
C06171	-	-	Codeinone;(5alpha)-7,8-Didehydro-4,5-epoxy-3-methoxy-17-methylmorphinan-6-one	metab_5462	http://www.kegg.jp/entry/C06171	Codeinone
C03033	-	-	beta-D-Glucuronoside;O-beta-D-Glucuronoside;Glucuronide;beta-D-Glucuronide	metab_5463	http://www.kegg.jp/entry/C03033	2-Phenylethanol glucuronide
C05902	-	-	3-Methoxyapigenin;3-O-Methylkaempferol	metab_5464	http://www.kegg.jp/entry/C05902	3-O-Methylkaempferol
C03290	-	-	L-threo-3-Phenylserine	metab_5466	http://www.kegg.jp/entry/C03290	L-Threo-3-Phenylserine
C08440	-	-	Phaseolotoxin;N5-[Amino(sulfoamino)phosphinyl]-L-ornithyl-L-alanyl-N6-(aminoiminomethyl)-L-lysine	metab_5467	http://www.kegg.jp/entry/C08440	Phaseolotoxin
C12085	-	-	Bis-noryangonin	metab_5473	http://www.kegg.jp/entry/C12085	Bisnoryangonin
C12739	-	-	5'-Deoxy-5-fluorouridine;Doxifluridine	metab_5474	http://www.kegg.jp/entry/C12739	5'-Deoxy-5-fluorouridine
C11361	-	-	N-Acetylleukotriene E4	metab_5490	http://www.kegg.jp/entry/C11361	N-Acetyl-leukotriene E4
C09499	-	-	Matricin	metab_5492	http://www.kegg.jp/entry/C09499	Matricin
C14289	-	-	Dibenzo-18-crown-6	metab_5493	http://www.kegg.jp/entry/C14289	Dibenzo-18-crown-6
C10029	-	-	5,7-Dimethoxyflavone;Chrysin 5,7-dimethyl ether	metab_5495	http://www.kegg.jp/entry/C10029	5,7-Dimethoxyflavone
C05552	-	-	Biocytin;N6-D-Biotinyl-L-lysine;epsilon-N-Biotinyl-L-lysine	metab_5501	http://www.kegg.jp/entry/C05552	Biocytin
C07045	-	-	Hydroxyzine	metab_5511	http://www.kegg.jp/entry/C07045	Hydroxyzine
C10449	-	-	Dillapiole;Dillapiol	metab_5519	http://www.kegg.jp/entry/C10449	Dillapiol
C10216	-	-	Daidzin;Daidzein 7-O-glucoside	metab_5524	http://www.kegg.jp/entry/C10216	Daidzin
C09591	-	-	Narceine	metab_5530	http://www.kegg.jp/entry/C09591	Narceine
C08490	-	-	Jasmone;cis-Jasmone	metab_5534	http://www.kegg.jp/entry/C08490	(Z)-3-Methyl-2-(2-pentenyl)-2-cyclopenten-1-one
C05629	-	-	Phenylpropanoate;3-Phenylpropanoate;3-Phenyl-propionic acid;3-Phenylpropanoic acid;3-Phenylpropionic acid	metab_5544	http://www.kegg.jp/entry/C05629	Hydrocinnamic acid
C01674	-	-	Chitobiose;Diacetylchitobiose;N,N'-Diacetylchitobiose	metab_5552	http://www.kegg.jp/entry/C01674	Chitobiose
C02043	-	-	Indolelactate	metab_5571	http://www.kegg.jp/entry/C02043	Indolelactic Acid
C05635	-	-	5-Hydroxyindoleacetate	metab_5572	http://www.kegg.jp/entry/C05635	5-Hydroxyindoleacetate
C00483	Peptides	Amines	Tyramine;2-(p-Hydroxyphenyl)ethylamine	metab_5573	http://www.kegg.jp/entry/C00483	Tyramine
C06162	-	-	Sanguinarine	metab_5580	http://www.kegg.jp/entry/C06162	Sanguinarine
C16716	-	-	4-Hydroxy-2-quinolone;4-Hydroxy-2(1H)-quinolone;2,4-Dihydroxyquinoline	metab_5582	http://www.kegg.jp/entry/C16716	2,4-Quinolinediol
C16635	-	-	5'-Deoxy-5-fluorocytidine	metab_5588	http://www.kegg.jp/entry/C16635	5'-Deoxy-5-fluorocytidine
C00386	Peptides	Peptides	Carnosine;Nalpha-(beta-alanyl)-L-histidine	metab_5591	http://www.kegg.jp/entry/C00386	Carnosine
C17480	-	-	Isofraxidin;7-Hydroxy-6,8-dimethoxy-2H-1-benzopyran-2-one	metab_5592	http://www.kegg.jp/entry/C17480	Isofraxidin
C10107	-	-	Myricetin;3,5,7,3',4',5'-Hexahydroxyflavone	metab_5596	http://www.kegg.jp/entry/C10107	Myricetin
C09789	-	-	Naringin;Naringenin 7-O-neohesperidoside;Naringenin 7-O-[alpha-L-rhamnosyl-(1->2)-beta-D-glucoside]	metab_5602	http://www.kegg.jp/entry/C09789	Naringin
C07209	-	-	3-Methylbenzaldehyde;m-Tolualdehyde	metab_5605	http://www.kegg.jp/entry/C07209	3-Methylbenzaldehyde
C07215	-	-	o-Toluate;o-Methylbenzoate;o-Toluic Acid;2-Methylbenzoic acid	metab_5612	http://www.kegg.jp/entry/C07215	2-Methylbenzoic acid
C17810	-	-	Citreorosein;omega-Hydroxyemodin	metab_5617	http://www.kegg.jp/entry/C17810	Citreorosein
C19670	-	-	Oleamide;Oleyl amide;(Z)-9-Octadecenamide	metab_5620	http://www.kegg.jp/entry/C19670	Oleamide
C09112	-	-	Ingenol	metab_5626	http://www.kegg.jp/entry/C09112	Ingenol
C17208	-	-	Neosaxitoxin;NeoSTX	metab_5634	http://www.kegg.jp/entry/C17208	Neosaxitoxin
C10033	-	-	Cirsiliol	metab_5645	http://www.kegg.jp/entry/C10033	Cirsiliol
C21551	-	-	Melagatran	metab_5653	http://www.kegg.jp/entry/C21551	Melagatran
C04197	-	-	Indole-3-acetyl-beta-1-D-glucoside;1-O-(Indol-3-yl)acetyl-beta-D-glucose	metab_5655	http://www.kegg.jp/entry/C04197	4-O-(Indole-3-acetyl)-D-glucopyranose
C15655	-	-	Kynostatin 272;KNI-272	metab_5673	http://www.kegg.jp/entry/C15655	Kynostatin 272
C16190	-	-	2,7-Dihydroxy-4'-methoxyisoflavanone	metab_5680	http://www.kegg.jp/entry/C16190	2,7-dihydroxy-4'-methoxyisoflavanone
C10434	-	-	5-O-Caffeoylshikimic acid	metab_5682	http://www.kegg.jp/entry/C10434	Dattelic acid
C10457	-	-	Homoferreirin	metab_5683	http://www.kegg.jp/entry/C10457	Homoferreirin
C14114	-	-	Tetralin;1,2,3,4-Tetrahydronaphthalene	metab_5699	http://www.kegg.jp/entry/C14114	1,2,3,4-Tetrahydronaphthalene
C19310	-	-	4-Vinylcyclohexene;4-Vinyl-1-cyclohexene	metab_5700	http://www.kegg.jp/entry/C19310	4-Vinylcyclohexene
C17567	-	-	Lotusine;(-)-Lotusine;D-(-)-Lotusine	metab_5703	http://www.kegg.jp/entry/C17567	Lotusine
C11754	-	-	Cephaloridine;Cefaloridine	metab_5706	http://www.kegg.jp/entry/C11754	Floridin
C08644	-	-	Hispidol	metab_5714	http://www.kegg.jp/entry/C08644	(Z)-4',6-Dihydroxyaurone
C05582	-	-	Homovanillate;Homovanillic acid;3-Methoxy-4-hydroxyphenylacetate	metab_5722	http://www.kegg.jp/entry/C05582	Homovanillic acid
C06831	-	-	Dithranol;Anthralin	metab_5724	http://www.kegg.jp/entry/C06831	Anthralin
C02381	-	-	6-Methoxymellein	metab_5725	http://www.kegg.jp/entry/C02381	Isocoumarin
C16592	-	-	Atropaldehyde;2-Phenylpropenal	metab_5726	http://www.kegg.jp/entry/C16592	Atropaldehyde
C15109	-	-	Gardenin B;5-Hydroxy-2-(4-methoxyphenyl)-6,7,8-trimethoxy-4H-1-benzopyran-4-one;5-Hydroxy-4',6,7,8-tetramethoxyflavone;Demethyltangeretin	metab_5728	http://www.kegg.jp/entry/C15109	Gardenin B
C07086	-	-	Phenylacetic acid;Benzylformic acid;Phenylacetate;Benzeneacetic acid	metab_5729	http://www.kegg.jp/entry/C07086	Phenylacetic acid
C04132	-	-	N-Acetyl-D-glucosamine 6-sulfate	metab_5733	http://www.kegg.jp/entry/C04132	Glucosamine 6-sulfate
C11331	-	-	Leu-leu-tyr;LLY	metab_5736	http://www.kegg.jp/entry/C11331	Leu-Leu-Tyr
C11158	-	-	Topotecan	metab_5772	http://www.kegg.jp/entry/C11158	Topotecan
C10429	-	-	Apiole	metab_5778	http://www.kegg.jp/entry/C10429	Apiole
C12308	-	-	Gibberellin A44;Gibberellin 44	metab_5783	http://www.kegg.jp/entry/C12308	Gibberellin A44
C07214	-	-	2-Methylbenzaldehyde;o-Toluic aldehyde;2-Formyltoluene;o-Tolualdehyde	metab_5785	http://www.kegg.jp/entry/C07214	2-Methylbenzaldehyde
C07494	-	-	Soman	metab_5800	http://www.kegg.jp/entry/C07494	(R)-Methylphosphonofluoridic acid 1,2,2-trimethylpropyl ester
C07350	-	-	Phlorisovalerophenone;3-Methyl-1-(2,4,6-trihydroxyphenyl)butan-1-one	metab_5812	http://www.kegg.jp/entry/C07350	3-Methyl-1-(2,4,6-trihydroxyphenyl)-1-butanone
C11714	-	-	1-Naphthol;alpha-Naphthol	metab_5816	http://www.kegg.jp/entry/C11714	1-Naphthol
C14784	-	-	1,2-Dihydroxy-3,4-epoxy-1,2,3,4-tetrahydronaphthalene	metab_5824	http://www.kegg.jp/entry/C14784	1,2-Dihydroxy-3,4-epoxy-1,2,3,4-tetrahydronaphthalene
C02442	-	-	N-Methyltyramine	metab_5826	http://www.kegg.jp/entry/C02442	N-Methyltyramine
C09213	-	-	Hypaphorine;Lenticin	metab_5829	http://www.kegg.jp/entry/C09213	Lenticin
C05901	-	-	Piceatannol;3,3',4'5-Tetrahydroxystilbene	metab_5850	http://www.kegg.jp/entry/C05901	3,3',4'5-Tetrahydroxystilbene
C01327	-	-	Hydrochloric acid;HCl;Hydrogen chloride;Hydrochloride	metab_5855	http://www.kegg.jp/entry/C01327	Coutaric acid
C14774	-	-	11,12-DHET;(5Z,8Z,14Z)-11,12-Dihydroxyeicosa-5,8,14-trienoic acid;(5Z,8Z,14Z)-11,12-Dihydroxyicosa-5,8,14-trienoic acid	metab_5862	http://www.kegg.jp/entry/C14774	(+/-)-11,12-Dihydroxy-5Z,8Z,14Z,17Z-eicosatetraenoic acid
C09593	-	-	Narcotoline	metab_5868	http://www.kegg.jp/entry/C09593	Narcotoline
C07602	-	-	Ginkgolide B	metab_5877	http://www.kegg.jp/entry/C07602	Ginkgolide B
C02999	-	-	N-Acetylmuramoyl-Ala;N-Acetyl-D-muramoyl-L-alanine	metab_5889	http://www.kegg.jp/entry/C02999	N-Acetylmuramoyl-Ala
C09832	-	-	6-Prenylnaringenin;5,7,4'-Trihydroxy-6-prenylflavanone	metab_5891	http://www.kegg.jp/entry/C09832	(S)-4',5,7-Trihydroxy-6-prenylflavanone
C00268	-	-	Dihydrobiopterin;6,7-Dihydrobiopterin;Quinoid-dihydrobiopterin;6-[(1R,2S)-1,2-Dihydroxypropyl]-6,7-dihydropterin	metab_5892	http://www.kegg.jp/entry/C00268	4a-Carbinolamine tetrahydrobiopterin
C01674	-	-	Chitobiose;Diacetylchitobiose;N,N'-Diacetylchitobiose	metab_5894	http://www.kegg.jp/entry/C01674	N,N'-diacetylchitobiose
C10646	-	-	Lariciresinol;(+)-Lariciresinol	metab_5895	http://www.kegg.jp/entry/C10646	Lariciresinol
C00170	-	-	5'-Methylthioadenosine;Methylthioadenosine;S-Methyl-5'-thioadenosine;5-Methylthioadenosine;5'-Deoxy-5'-(methylthio)adenosine;Thiomethyladenosine;MTA;5'-Deoxy-5'-(methylsulfanyl)adenosine	metab_5898	http://www.kegg.jp/entry/C00170	5'-Methylthioadenosine
C05604	-	-	2-Carboxy-2,3-dihydro-5,6-dihydroxyindole;Leucodopachrome;cyclo-Dopa	metab_5907	http://www.kegg.jp/entry/C05604	Leucodopachrome
C00978	-	-	N-Acetylserotonin;N-Acetyl-5-hydroxytryptamine	metab_5913	http://www.kegg.jp/entry/C00978	N-Acetylserotonin
C02822	-	-	Cortisol 21-sulfate	metab_5930	http://www.kegg.jp/entry/C02822	Cortisol 21-sulfate
C01677	-	-	Coformycin	metab_5932	http://www.kegg.jp/entry/C01677	Coformycin
C00974	-	-	Dihydrokaempferol;Aromadendrin;(+)-Dihydrokaempferol;(+)-Aromadendrin	metab_5933	http://www.kegg.jp/entry/C00974	Aromadendrin
C09010	-	-	Khellin	metab_5934	http://www.kegg.jp/entry/C09010	Khellin
C03765	-	-	4-Hydroxyphenylacetaldehyde;2-(4-Hydroxyphenyl)acetaldehyde	metab_5935	http://www.kegg.jp/entry/C03765	4-Hydroxyphenylacetaldehyde
C10426	-	-	1'-Acetoxychavicol acetate	metab_5941	http://www.kegg.jp/entry/C10426	1'-Acetoxychavicol
C02201	-	-	Veratraldehyde;Veratric aldehyde;3,4-Dimethoxybenzaldehyde	metab_5950	http://www.kegg.jp/entry/C02201	3,4-Dimethoxy-benzaldehyde
C03944	-	-	Dihydro-O-methylsterigmatocystin;DHOMST;Dihydromethylsterigmatocystin;8-O-Methyldihydrosterigmatocystin	metab_5959	http://www.kegg.jp/entry/C03944	Dihydro-O-methylsterigmatocystin
C19578	-	-	5-(3-Pyridyl)-2-hydroxytetrahydrofuran	metab_5971	http://www.kegg.jp/entry/C19578	5-(3-Pyridyl)-2-hydroxytetrahydrofuran
C19590	-	-	6-[2,3-Dihydroxy-1-(hydroxymethyl)propyl]-1,2-dihydro-7-hydroxy-9-methoxy-cyclopenta[c][1]benzopyran-3,4-dione	metab_5983	http://www.kegg.jp/entry/C19590	6-[2,3-Dihydroxy-1-(hydroxymethyl)propyl]-1,2-dihydro-7-hydroxy-9-methoxy-cyclopenta[c][1]benzopyran-3,4-dione
C16719	-	-	(-)-Norephedrine;l-Phenylpropanolamine	metab_5984	http://www.kegg.jp/entry/C16719	(-)-Norephedrine
C16930	-	-	Chavicol	metab_5988	http://www.kegg.jp/entry/C16930	Chavicol
C17441	-	-	Polygalacin D	metab_5999	http://www.kegg.jp/entry/C17441	Rhamnazin 3-rutinoside
C19119	-	-	Dinoseb acetate	metab_6001	http://www.kegg.jp/entry/C19119	Dinoseb acetate
C09490	-	-	Lactupicrin	metab_6003	http://www.kegg.jp/entry/C09490	Lactupicrin
C07344	-	-	3-Hydroxyquinine	metab_6004	http://www.kegg.jp/entry/C07344	3-hydroxyquinidine
C14213	-	-	Aurin	metab_6023	http://www.kegg.jp/entry/C14213	Aurin
C08482	-	-	Cucurbic acid	metab_6025	http://www.kegg.jp/entry/C08482	Cucurbic acid
C10064	-	-	Gentiacaulein;2,8-Dihydroxy-1,6-dimethoxyxanthone	metab_6038	http://www.kegg.jp/entry/C10064	Gentiacaulein
C04221	-	-	trans-1,2-Dihydrobenzene-1,2-diol	metab_6042	http://www.kegg.jp/entry/C04221	Trans-1,2-Dihydrobenzene-1,2-diol
C04332	-	-	6,7-Dimethyl-8-(D-ribityl)lumazine	metab_6053	http://www.kegg.jp/entry/C04332	6,7-Dimethyl-8-(1-D-ribityl)lumazine
C00413	Antibiotics	Aminoglycosides	Streptomycin	metab_6056	http://www.kegg.jp/entry/C00413	Streptomycin sulfate
C09782	-	-	Gentiopicrin;Gentiopicroside	metab_6063	http://www.kegg.jp/entry/C09782	Gentiopicrin
C21185	-	-	4'-Demethylepipodophyllotoxin;(-)-4'-Demethylepipodophyllotoxin;(5R,5aR,8aR,9S)-9-Hydroxy-5-(4-hydroxy-3,5-dimethoxyphenyl)-5,8,8a,9-tetrahydrofuro[3',4':6,7]naphtho[2,3-d][1,3]dioxol-6(5aH)-one	metab_6078	http://www.kegg.jp/entry/C21185	4'-Demethylepipodophyllotoxin
C01716	-	-	Ketoprofen	metab_6088	http://www.kegg.jp/entry/C01716	Ketoprofen
C01588	-	-	Ibuprofen	metab_6090	http://www.kegg.jp/entry/C01588	Ibuprofen
C08532	-	-	Lycorine	metab_6096	http://www.kegg.jp/entry/C08532	Lycorine
C00143	-	-	5,10-Methylenetetrahydrofolate;(6R)-5,10-Methylenetetrahydrofolate;5,10-Methylene-THF	metab_6114	http://www.kegg.jp/entry/C00143	(6R)-5,10-Methylenetetrahydrofolate
C08752	-	-	Bruceine D	metab_6118	http://www.kegg.jp/entry/C08752	Bruceine D
C11863	-	-	Gibberellin A9	metab_6125	http://www.kegg.jp/entry/C11863	Gibberellin A9
C20225	-	-	Coniferyl acetate	metab_6130	http://www.kegg.jp/entry/C20225	Coniferyl acetate
C10438	-	-	Cinnamic acid;Benzeneacrylic acid	metab_6132	http://www.kegg.jp/entry/C10438	Cinnamic acid
C14783	-	-	1,2-Naphthoquinone;1,2-Naphthalenedione	metab_6137	http://www.kegg.jp/entry/C14783	1,2-Naphthoquinone
C00916	Antibiotics	beta-Lactams	Cephalosporin C	metab_6150	http://www.kegg.jp/entry/C00916	Cephalosporin C
C08999	-	-	Capillarisin	metab_6152	http://www.kegg.jp/entry/C08999	Capillarisin
C01481	-	-	Caffeate;Caffeic acid;3,4-Dihydroxycinnamic acid	metab_6153	http://www.kegg.jp/entry/C01481	Cis-Caffeic acid
C06577	-	-	4-Isopropylbenzaldehyde;p-Cumic aldehyde;Cuminaldehyde	metab_6162	http://www.kegg.jp/entry/C06577	Cuminaldehyde
C10480	-	-	Myristicin	metab_6165	http://www.kegg.jp/entry/C10480	Myristicin
C17599	-	-	Methylarbutin	metab_6174	http://www.kegg.jp/entry/C17599	Methylarbutin
C07657	-	-	Netilmicin	metab_6177	http://www.kegg.jp/entry/C07657	Netilmicin
C02366	-	-	3-Methyloxindole;1,3-Dihydro-3-methyl-2H-indol-2-one	metab_6181	http://www.kegg.jp/entry/C02366	3-Methyloxindole
C09278	-	-	Nodakenetin;(-)-Marmesin	metab_6196	http://www.kegg.jp/entry/C09278	Nodakenetic
C02997	-	-	N-Acetyl-L-histidine	metab_6197	http://www.kegg.jp/entry/C02997	N-Acetylhistidine
C00261	-	-	Benzaldehyde;Benzoic aldehyde	metab_6198	http://www.kegg.jp/entry/C00261	Benzaldehyde
C14742	-	-	N-Nitrosodiphenylamine	metab_6207	http://www.kegg.jp/entry/C14742	N-NITROSODIPHENYLAMINE
C07394	-	-	Paclitaxel	metab_6208	http://www.kegg.jp/entry/C07394	Paclitaxel
C00579	-	-	Dihydrolipoamide;Dihydrothioctamide	metab_6224	http://www.kegg.jp/entry/C00579	Dihydrolipoamide
C02470	-	-	Xanthurenic acid;Xanthurenate	metab_6229	http://www.kegg.jp/entry/C02470	Xanthurenic acid
C17000	-	-	Morroniside	metab_6237	http://www.kegg.jp/entry/C17000	Morroniside
C06358	-	-	Methyl cinnamate;3-Phenyl-2-propenoic acid methyl	metab_6246	http://www.kegg.jp/entry/C06358	Methyl Cinnamate
C20441	-	-	Furfuryl alcohol;2-Furancarbinol;2-Furanmethanol	metab_6255	http://www.kegg.jp/entry/C20441	2-Furanmethanol
C03577	-	-	20-Hydroxyleukotriene E4;20-OH-LTE4;20-OH-Leukotriene E4	metab_6259	http://www.kegg.jp/entry/C03577	20-Hydroxy-leukotriene E4
C10443	-	-	Curcumin;Kacha haldi	metab_6260	http://www.kegg.jp/entry/C10443	Curcumin
C08092	-	-	Oseltamivir	metab_6265	http://www.kegg.jp/entry/C08092	Oseltamivir
C00156	-	-	4-Hydroxybenzoate;Hydroxybenzoic acid;4-Hydroxybenzoic acid;Hydroxybenzenecarboxylic acid	metab_6266	http://www.kegg.jp/entry/C00156	4-hydroxybenzoate
C05252	-	-	2-Amino-4-oxo-4-alpha-hydroxy-6-(erythro-1',2',3'-Tri-hydroxypropyl)-5,6,7,8-tetrahydroxypterin	metab_6272	http://www.kegg.jp/entry/C05252	2-Amino-4-oxo-4-alpha-hydroxy-6-(erythro-1',2',3'-trihydroxypropyl)-5,6,7,8-tetrahydroxypterin
C12448	-	-	Ecgonine methyl ester;Methyl ecgonine	metab_6275	http://www.kegg.jp/entry/C12448	Ecgonine Methyl Ester
C03657	-	-	1,4-Dihydroxy-2-naphthoate;1,4-Dihydroxy-2-naphthoic acid	metab_6278	http://www.kegg.jp/entry/C03657	1,4-Dihydroxy-2-naphthoic acid
C14875	-	-	S-(2-Hydroxyethyl)glutathione	metab_6289	http://www.kegg.jp/entry/C14875	S-(2-Hydroxyethyl)glutathione
C05583	-	-	3-Methoxy-4-hydroxyphenylglycolaldehyde	metab_6291	http://www.kegg.jp/entry/C05583	3-Methoxy-4-hydroxyphenylglycolaldehyde
C03067	-	-	3-Hydroxybenzaldehyde	metab_6293	http://www.kegg.jp/entry/C03067	3-Hydroxybenzaldehyde
C06662	Antibiotics	beta-Lactams	Clavulanic acid;Clavulanate	metab_6299	http://www.kegg.jp/entry/C06662	Clavulanate
C10930	-	-	Metamitron;Goltix	metab_6304	http://www.kegg.jp/entry/C10930	METAMITRON
C01918	Antibiotics	Aminoglycosides	Gentamicin C	metab_6309	http://www.kegg.jp/entry/C01918	Gentamicin C
C08480	-	-	6-Hydroxykynurenic acid	metab_6312	http://www.kegg.jp/entry/C08480	4,6-Dihydroxy-2-quinolinecarboxylic acid
C07129	-	-	Terbutaline	metab_6313	http://www.kegg.jp/entry/C07129	Terbutaline
C04016	-	-	N-Acetyl-7-O-acetylneuraminate	metab_6317	http://www.kegg.jp/entry/C04016	N-Acetyl-7-O-acetylneuraminic acid
C10670	-	-	Evoxine;2,3-Butanediol, 1-((4,8-dimethoxyfuro(2,3-b)quinolin-7-yl)oxy)-3-methyl-, (+)-	metab_6325	http://www.kegg.jp/entry/C10670	EVOXINE
C00156	-	-	4-Hydroxybenzoate;Hydroxybenzoic acid;4-Hydroxybenzoic acid;Hydroxybenzenecarboxylic acid	metab_6327	http://www.kegg.jp/entry/C00156	4-Hydroxybenzoic Acid
C07997	-	-	Eflornithine;DL-Ornithine, 2-(difluoromethyl)-	metab_6336	http://www.kegg.jp/entry/C07997	(-)-2-Difluoromethylornithine
C10315	-	-	Chrysophanol;Chrysophanic acid;1,8-Dihydroxy-3-methylanthraquinone	metab_6350	http://www.kegg.jp/entry/C10315	Chrysophanol
C06843	-	-	Benazepril	metab_6353	http://www.kegg.jp/entry/C06843	Benazepril
C06961	-	-	Diphenidol	metab_6361	http://www.kegg.jp/entry/C06961	Diphenidol
C05028	-	-	Norethindrone;19-Norethisterone;19-Nor-17alpha-ethynyl-17beta-hydroxy-4-androsten-3-one	metab_6368	http://www.kegg.jp/entry/C05028	Norethindrone
C03626	-	-	NG,NG-Dimethyl-L-arginine;N,N-Dimethylarginine;Nomega,Nomega-Dimethyl-L-arginine;ADMA	metab_6369	http://www.kegg.jp/entry/C03626	Asymmetric dimethylarginine
C08458	-	-	Safynol;(2R,3E,11E)-3,11-Tridecadiene-5,7,9-triyne-1,2-diol	metab_6371	http://www.kegg.jp/entry/C08458	Safynol
C01822	-	-	Kanamycin A	metab_6373	http://www.kegg.jp/entry/C01822	Aminodeoxykanamycin
C07225	-	-	Minocycline	metab_6379	http://www.kegg.jp/entry/C07225	Minocycline
C09909	-	-	Thymyl acetate	metab_6390	http://www.kegg.jp/entry/C09909	2-Isopropyl-5-methylphenol acetate
C00357	-	-	N-Acetyl-D-glucosamine 6-phosphate	metab_6393	http://www.kegg.jp/entry/C00357	N-Acetyl-D-Glucosamine 6-Phosphate
C05613	-	-	Benzylformate	metab_6403	http://www.kegg.jp/entry/C05613	Benzyl formate
C10288	-	-	Rhaponticin;Rhapontin	metab_6406	http://www.kegg.jp/entry/C10288	Rhaponticin
C04185	-	-	5,6-Dihydroxyindole-2-carboxylate;DHICA	metab_6410	http://www.kegg.jp/entry/C04185	5,6-Dihydroxyindole-2-carboxylic acid
C07473	-	-	Muscarine	metab_6413	http://www.kegg.jp/entry/C07473	(+)-Muscarine
C05350	-	-	2-Hydroxy-3-(4-hydroxyphenyl)propenoate;4-Hydroxy-enol-phenylpyruvate	metab_6419	http://www.kegg.jp/entry/C05350	2-Hydroxy-3-(4-hydroxyphenyl)propenoic acid
C16431	-	-	trans-Zeatin riboside	metab_6429	http://www.kegg.jp/entry/C16431	Zeatin Riboside
C04853	-	-	20-OH-Leukotriene B4;20-OH-LTB4;20-Hydroxy-leukotriene B4;(6Z,8E,10E,14Z)-(5S,12R)-5,12,20-Trihydroxyeicosa-6,8,10,14-tetraenoate;(6Z,8E,10E,14Z)-(5S,12R)-5,12,20-Trihydroxyicosa-6,8,10,14-tetraenoate	metab_6442	http://www.kegg.jp/entry/C04853	20-Hydroxy-leukotriene B4
C02825	-	-	Cypridina luciferin	metab_6443	http://www.kegg.jp/entry/C02825	Cypridina luciferin
C04498	-	-	p-Coumaroylagmatine;N-(4-Guanidinobutyl)-4-hydroxycinnamide;N-(4-Guanidinobutyl)-4-hydroxycinnamamide	metab_6444	http://www.kegg.jp/entry/C04498	4-Hydroxycinnamoylagmatine
C00386	Peptides	Peptides	Carnosine;Nalpha-(beta-alanyl)-L-histidine	metab_6446	http://www.kegg.jp/entry/C00386	Beta-Alanyl-L-histidine
C17708	-	-	Fortimicin A;Astromicin	metab_6451	http://www.kegg.jp/entry/C17708	Astromicin
C09263	-	-	Esculetin;Aesculetin	metab_6480	http://www.kegg.jp/entry/C09263	Aesculetin
C07440	-	-	Phenylbutazone	metab_6482	http://www.kegg.jp/entry/C07440	Phenylbutazone
C00903	-	-	Cinnamaldehyde	metab_6490	http://www.kegg.jp/entry/C00903	Supercinnamaldehyde
C09668	-	-	Fumagillin	metab_6493	http://www.kegg.jp/entry/C09668	Fumagillin
C18177	-	-	18R-HEPE;18R-Hydroxy-5Z,8Z,11Z,14Z,16E-eicosapentaenoic acid	metab_6495	http://www.kegg.jp/entry/C18177	18R-HEPE
C02533	-	-	Dehydrovomifoliol;(6S)-6-Hydroxy-3-oxo-alpha-ionone	metab_6496	http://www.kegg.jp/entry/C02533	(+)-Dehydrovomifoliol
C15497	-	-	1-(beta-D-Ribofuranosyl)-1,4-dihydronicotinamide;Reduced nicotinamide riboside	metab_6502	http://www.kegg.jp/entry/C15497	1-(beta-D-Ribofuranosyl)-1,4-dihydronicotinamide
C05830	-	-	8-Methoxykynurenate;Xanthurenic acid 8-methyl ether	metab_6504	http://www.kegg.jp/entry/C05830	8-Methoxykynurenate
C05832	-	-	5-Hydroxyindoleacetylglycine	metab_6512	http://www.kegg.jp/entry/C05832	5-Hydroxyindoleacetylglycine
C11820	-	-	alpha-Methyl-m-tyrosine	metab_6525	http://www.kegg.jp/entry/C11820	Alpha-Methyl-m-tyrosine
C01536	-	-	Tyrosine;3-(p-Hydroxyphenyl)alanine;2-Amino-3-(p-hydroxyphenyl)propionic acid	metab_6528	http://www.kegg.jp/entry/C01536	6-Hydroxysandoricin
C07370	-	-	Prednisone;1,2-Dehydrocortisone;17,21-Dihydroxypregna-1,4-diene-3,11,20-trione	metab_6531	http://www.kegg.jp/entry/C07370	Prednisone
C12623	-	-	trans-2,3-Dihydroxycinnamate;(2E)-3-(2,3-Dihydroxyphenyl)prop-2-enoate	metab_6550	http://www.kegg.jp/entry/C12623	(E)-3-(2,3-Dihydroxyphenyl)-2-propenoic acid
C06323	-	-	Isoquinoline;2-Benzazine;Benzo[c]pyridine	metab_6551	http://www.kegg.jp/entry/C06323	Isoquinoline
C07375	-	-	Procaine	metab_6558	http://www.kegg.jp/entry/C07375	Procaine
C01451	-	-	Salicin;Salicoside	metab_6563	http://www.kegg.jp/entry/C01451	Salicin
C02502	-	-	2-Hydroxypyridine;2-Pyridone;2-Pyridinol	metab_6564	http://www.kegg.jp/entry/C02502	2-Hydroxypyridine
C15618	-	-	Sobetirome;GC-1	metab_6575	http://www.kegg.jp/entry/C15618	Sobetirome
C00779	-	-	Scytalone;3,4-Dihydro-3,6,8-trihydoroxy-1(2H)-napthalenone	metab_6578	http://www.kegg.jp/entry/C00779	Scytalone
C19574	-	-	4-(Methylnitrosamino)-1-(3-pyridyl)-1-butanol;NNAL	metab_6580	http://www.kegg.jp/entry/C19574	4-(Methylnitrosamino)-1-(3-pyridyl)-1-butanol
C06536	-	-	Harmaline	metab_6588	http://www.kegg.jp/entry/C06536	Harmaline
C09780	-	-	Genipin	metab_6593	http://www.kegg.jp/entry/C09780	Genipin
C19781	-	-	L-Prolinamide;(S)-Pyrrolidine-2-carboxamide	metab_6610	http://www.kegg.jp/entry/C19781	L-Prolinamide
C18602	-	-	Propargite;BPPS	metab_6614	http://www.kegg.jp/entry/C18602	Propargite
C10884	-	-	Sesartemin	metab_6617	http://www.kegg.jp/entry/C10884	Sesartemin
C07144	-	-	Metaproterenol;Orciprenaline	metab_6619	http://www.kegg.jp/entry/C07144	Orciprenaline
C05593	-	-	3-Hydroxyphenylacetate;3-Hydroxyphenylacetic acid	metab_6622	http://www.kegg.jp/entry/C05593	3-Hydroxyphenylacetic Acid
C20462	-	-	5,7-Dihydroxy-2-methyl-4H-chromen-4-one	metab_6626	http://www.kegg.jp/entry/C20462	Noreugenin
C17751	-	-	cyclo-Dopa 5-O-glucoside	metab_6635	http://www.kegg.jp/entry/C17751	Cyclodopa glucoside
C01657	-	-	Ac-Tyr-OEt;N-Acetyl-L-tyrosine ethyl ester;Ethyl N-alpha-acetyl-tyrosinate	metab_6636	http://www.kegg.jp/entry/C01657	Acetyl-L-tyrosine
C06317	-	-	Vanillyl alcohol;4-Hydroxy-3-methoxy-benzenemethanol;4-Hydroxy-3-methoxybenzyl alcohol;4-Hydroxy-3-methoxybenzenemethanol	metab_6651	http://www.kegg.jp/entry/C06317	4-Hydroxy-3-methoxybenzenemethanol
C00637	-	-	Indole-3-acetaldehyde;2-(Indol-3-yl)acetaldehyde;Indoleacetaldehyde	metab_6664	http://www.kegg.jp/entry/C00637	Indoleacetaldehyde
C06990	-	-	Chlorobenzene;Monochlorobenzene;Benzene chloride;Phenyl chloride	metab_6676	http://www.kegg.jp/entry/C06990	Chlorobenzene
C06648	-	-	4-Chlorobenzaldehyde	metab_6677	http://www.kegg.jp/entry/C06648	4-Chlorobenzaldehyde
C04244	-	-	6-Lactoyl-5,6,7,8-tetrahydropterin	metab_6689	http://www.kegg.jp/entry/C04244	6-Lactoyltetrahydropterin
C02983	-	-	Abrine;L-Abrine;N-Methyl-L-tryptophane	metab_6693	http://www.kegg.jp/entry/C02983	Abrine
C08561	-	-	Tuliposide A	metab_6700	http://www.kegg.jp/entry/C08561	Tuliposide A
C06343	-	-	4-Hydroxyquinoline;Quinolin-4-ol	metab_6705	http://www.kegg.jp/entry/C06343	4-Hydroxyquinoline
C13665	-	-	2-Methyl-5-hydroxytryptamine;2-Me 5-HT	metab_6706	http://www.kegg.jp/entry/C13665	2-Methyl-5-hydroxytryptamine
C00780	Peptides	Amines	Serotonin;3-(2-Aminoethyl)-1H-indol-5-ol;5-Hydroxytryptamine;Enteramine	metab_6708	http://www.kegg.jp/entry/C00780	Serotonin
C00780	Hormones and transmitters	Neurotransmitters	Serotonin;3-(2-Aminoethyl)-1H-indol-5-ol;5-Hydroxytryptamine;Enteramine	metab_6708	http://www.kegg.jp/entry/C00780	Serotonin
C07875	-	-	Butamben	metab_6713	http://www.kegg.jp/entry/C07875	Butyl 4-aminobenzoate
C00108	-	-	Anthranilate;Anthranilic acid;o-Aminobenzoic acid;Vitamin L1;2-Aminobenzoate	metab_6727	http://www.kegg.jp/entry/C00108	2-Aminobenzoic Acid
C07270	-	-	Nizatidine	metab_6745	http://www.kegg.jp/entry/C07270	Nizatidine
C01504	-	-	Indanone;Hydrindone;1-Indanone;1H-Inden-1-one, 2,3-dihydro-	metab_6760	http://www.kegg.jp/entry/C01504	Indanone
C11130	-	-	3-Hydroxyindolin-2-one;1,3-Dihydro-3-hydroxy-2H-indol-2-one;Dioxindole	metab_6773	http://www.kegg.jp/entry/C11130	3-Hydroxy-2-oxoindole
C02642	-	-	3-Ureidopropionate;3-Ureidopropanoate;beta-Ureidopropionic acid;N-Carbamoyl-beta-alanine	metab_6776	http://www.kegg.jp/entry/C02642	Ureidopropionic acid
C20144	-	-	Androsta-1,4-diene-3,17-dione	metab_6779	http://www.kegg.jp/entry/C20144	Boldione
C13732	-	-	Domoic acid	metab_6780	http://www.kegg.jp/entry/C13732	Domoic acid
C05595	-	-	4-Hydroxyphenylacetylglutamic acid;p-Hydroxyphenylacetylglutamic acid;4-Hydroxyphenylacetylglutamate;p-Hydroxyphenylacetylglutamate	metab_6799	http://www.kegg.jp/entry/C05595	4-Hydroxyphenylacetylglutamic acid
C16884	-	-	D-Threitol	metab_6800	http://www.kegg.jp/entry/C16884	D-Threitol
C00170	-	-	5'-Methylthioadenosine;Methylthioadenosine;S-Methyl-5'-thioadenosine;5-Methylthioadenosine;5'-Deoxy-5'-(methylthio)adenosine;Thiomethyladenosine;MTA;5'-Deoxy-5'-(methylsulfanyl)adenosine	metab_6804	http://www.kegg.jp/entry/C00170	5'-Deoxy-5'-(methylthio)adenosine
C16448	-	-	Dihydrozeatin-O-glucoside	metab_6806	http://www.kegg.jp/entry/C16448	Dihydrozeatin-O-glucoside
C10787	-	-	2,6-Dimethoxyphenol;Pyrogallol 1,3-dimethyl ether	metab_6812	http://www.kegg.jp/entry/C10787	2,6-Dimethoxyphenol
C10833	-	-	Syringic acid;Syringate;4-Hydroxy-3,5-dimethoxybenzoate;Gallic acid 3,5-dimethyl ether	metab_6815	http://www.kegg.jp/entry/C10833	Syringic Acid
C01842	-	-	Pentanamide;Valeramide	metab_6816	http://www.kegg.jp/entry/C01842	Pentanamide
C05962	-	-	6-Keto-prostaglandin E1;6-Keto-PGE1	metab_6822	http://www.kegg.jp/entry/C05962	6-Ketoprostaglandin E1
C10379	-	-	Norobtusifolin;2-Hydroxychrysophanol	metab_6824	http://www.kegg.jp/entry/C10379	1,2,8-Trihydroxy-3-methylanthraquinone
C12058	-	-	Cerulenin	metab_6825	http://www.kegg.jp/entry/C12058	Cerulenin
C14332	-	-	Metribuzin	metab_6832	http://www.kegg.jp/entry/C14332	Metribuzin
C01909	-	-	Dethiobiotin;Desthiobiotin	metab_6836	http://www.kegg.jp/entry/C01909	Dethiobiotin
C00357	-	-	N-Acetyl-D-glucosamine 6-phosphate	metab_6848	http://www.kegg.jp/entry/C00357	N-Acetylglucosamine 6-phosphate
C09980	-	-	Yangonin;4-Methoxy-6-[2-(4-methoxyphenyl)ethenyl]-2H-pyran-2-one	metab_6849	http://www.kegg.jp/entry/C09980	Yangonin
C05619	-	-	5-Hydroxyferulic acid;5-Hydroxyferulate	metab_6850	http://www.kegg.jp/entry/C05619	5-Hydroxyferulic acid
C06439	Lipids	Eicosanoids	Prostaglandin E3	metab_6858	http://www.kegg.jp/entry/C06439	Prostaglandin E3
C10350	-	-	Monocrotaline	metab_6862	http://www.kegg.jp/entry/C10350	Monocrotaline
C17675	-	-	Neocarthamin	metab_6867	http://www.kegg.jp/entry/C17675	Neocarthamin
C00879	-	-	D-Galactarate;D-Mucic acid;D-Galactaric acid;Galactaric acid;Galactarate;Mucic acid	metab_6877	http://www.kegg.jp/entry/C00879	Galactaric acid
C06186	-	-	Arbutin;Ursin;Uvasol;Hydroquinone-O-beta-D-glucopyranoside	metab_6878	http://www.kegg.jp/entry/C06186	Arbutin
C11132	-	-	2-Methoxyestrone 3-glucuronide	metab_6879	http://www.kegg.jp/entry/C11132	2-Methoxyestrone 3-glucuronide
C03080	-	-	4-Hydroxyhydratropate	metab_6883	http://www.kegg.jp/entry/C03080	4-Hydroxyphenyl-2-propionic acid
C04778	-	-	N1-(5-Phospho-alpha-D-ribosyl)-5,6-dimethylbenzimidazole;alpha-Ribazole 5'-phosphate	metab_6887	http://www.kegg.jp/entry/C04778	N1-(5-Phospho-a-D-ribosyl)-5,6-dimethylbenzimidazole
C10208	-	-	Daidzein	metab_6901	http://www.kegg.jp/entry/C10208	Daidzein
C01198	-	-	3-(2-Hydroxyphenyl)propanoate;2-Hydroxyphenylpropanoate;3-(2-Hydroxyphenyl)propionic acid;Melilotate;3-(2-Hydroxyphenyl)propionate	metab_6908	http://www.kegg.jp/entry/C01198	3-(2-Hydroxyphenyl)propanoic acid
C01386	-	-	NH2Mec;7-Amino-4-methylcoumarin	metab_6913	http://www.kegg.jp/entry/C01386	7-Amino-4-methylcoumarin
C19731	-	-	(3S)-3-Hydroxycyclocitral;3beta-Hydroxy-beta-cyclocitral;(4R)-4-Hydroxy-2,6,6-trimethylcyclohex-1-en-1-carboxaldehyde	metab_6931	http://www.kegg.jp/entry/C19731	(3S)-3-hydroxycyclocitral
C21136	-	-	Violacein	metab_6944	http://www.kegg.jp/entry/C21136	Violacein
C00664	-	-	5-Formiminotetrahydrofolate;5-Formimidoyltetrahydrofolate	metab_6947	http://www.kegg.jp/entry/C00664	5-Formiminotetrahydrofolic acid
C00818	-	-	D-Glucarate;D-Glucaric acid;L-Gularic acid;D-Saccharic acid;D-Glucosaccharic acid;Glucaric acid;Glucarate	metab_6950	http://www.kegg.jp/entry/C00818	Glucaric acid
C05655	-	-	5-(2'-Carboxyethyl)-4,6-dihydroxypicolinate;5-(beta-Carboxyethyl)-4,6-dihydroxypicolinate	metab_6952	http://www.kegg.jp/entry/C05655	5-(2'-Carboxyethyl)-4,6-Dihydroxypicolinate
C10988	-	-	Fenvalerate;Pydrin	metab_6956	http://www.kegg.jp/entry/C10988	Fenvalerate
C12127	-	-	(+)-Gallocatechin;Gallocatechol	metab_6957	http://www.kegg.jp/entry/C12127	(+)-Gallocatechin
C07841	-	-	Levetiracetam	metab_6965	http://www.kegg.jp/entry/C07841	Levetiracetam
C10575	-	-	Candicine;Ammonium, (p-hydroxyphenethyl)trimethyl-	metab_6979	http://www.kegg.jp/entry/C10575	Candicine
C14403	-	-	ortho-Toluidine;o-Toluidine;2-Aminotoluene	metab_6980	http://www.kegg.jp/entry/C14403	O-Toluidine
C00864	Vitamins and cofactors	Vitamins	Pantothenate;Pantothenic acid;(R)-Pantothenate	metab_6988	http://www.kegg.jp/entry/C00864	Pantothenic Acid
C01312	Lipids	Eicosanoids	Prostaglandin I2;(5Z,13E)-(15S)-6,9alpha-Epoxy-11alpha,15-dihydroxyprosta-5,13-dienoate;Prostacyclin;PGI2;Epoprostenol	metab_6991	http://www.kegg.jp/entry/C01312	Prostaglandin I2
C00230	-	-	3,4-Dihydroxybenzoate;3,4-Dihydroxybenzoic acid;Protocatechuate;Protocatechuic acid	metab_7001	http://www.kegg.jp/entry/C00230	2,4-Dihydroxybenzoic acid
C00628	-	-	2,5-Dihydroxybenzoate;2,5-Dihydroxybenzoic acid;Gentisic acid;Hydroquinonecarboxylic acid;Gentisate	metab_7003	http://www.kegg.jp/entry/C00628	Gentisic acid
C05403	-	-	3-Ketolactose	metab_7004	http://www.kegg.jp/entry/C05403	3'-Ketolactose
C00632	-	-	3-Hydroxyanthranilate;3-Hydroxyanthranilic acid	metab_7009	http://www.kegg.jp/entry/C00632	3-Hydroxyanthranilic acid
C07351	-	-	Phlorisobutyrophenone;2-Methyl-1-(2,4,6-trihydroxyphenyl)-1-propanone	metab_7027	http://www.kegg.jp/entry/C07351	Phlorisobutyrophenone
C02862	-	-	O-Butanoylcarnitine	metab_7031	http://www.kegg.jp/entry/C02862	Butyryl-L-carnitine
C10447	-	-	3,4-Dihydroxyphenylpropanoate;Dihydrocaffeic acid;3,4-Dihydroxyphenylpropionic acid;3-(3,4-Dihydroxyphenyl)propanoate	metab_7032	http://www.kegg.jp/entry/C10447	3,4-Dihydroxyhydrocinnamic acid
C03727	-	-	S-Carboxymethyl-L-cysteine;L-Carbocisteine	metab_7034	http://www.kegg.jp/entry/C03727	S-Carboxymethyl-L-cysteine
C04273	-	-	(S)-Mandelonitrile beta-D-glucoside	metab_7056	http://www.kegg.jp/entry/C04273	Sambunigrin
C08526	-	-	Galanthamine;Galantamine	metab_7057	http://www.kegg.jp/entry/C08526	Galantamine
C17223	-	-	3-(5'-Methylthio)pentylmalic acid;3-(5'-Methylthio)pentylmalate	metab_7060	http://www.kegg.jp/entry/C17223	3-(5'-methylthio)pentylmalate
C00315	-	-	Spermidine;N-(3-Aminopropyl)-1,4-butane-diamine	metab_7071	http://www.kegg.jp/entry/C00315	Spermidine
C10494	-	-	[6]-Shogaol;Shogaol	metab_7092	http://www.kegg.jp/entry/C10494	[8]-Shogaol
C11052	-	-	7-Ethoxycoumarin	metab_7095	http://www.kegg.jp/entry/C11052	7-Ethoxycoumarin
C03470	-	-	3-alpha(S)-Strictosidine;Strictosidine	metab_7098	http://www.kegg.jp/entry/C03470	Strictosidine
C05906	-	-	Leucocyanidin;2-(3,4-Dihydroxyphenyl)-3,4-dihydro-2H-1-benzopyran-3,4,5,7-tetrol;3,3',4,4',5,7-Flavanhexol;3,4-Cyanidiol;Leucoanthocyanidol;Leucocianidol;Leucocyanidol;Leukocyanidine;Procyanidol;Resivit;2,3-trans-3,4-cis-Leucocyanidin	metab_7102	http://www.kegg.jp/entry/C05906	Leucocyanidin
C10490	-	-	Safrole	metab_7108	http://www.kegg.jp/entry/C10490	Safrole
C02700	-	-	L-Formylkynurenine;N-Formyl-L-kynurenine;N-Formylkynurenine	metab_7110	http://www.kegg.jp/entry/C02700	L-Formylkynurenine
C10834	-	-	Theogallin	metab_7112	http://www.kegg.jp/entry/C10834	Theogallin
C02214	-	-	(E)-Glutaconate;trans-Glutaconate;trans-Glutaconic acid;Glutaconic acid;(E)-Glutaconic acid;(2E)-Pent-2-enedioic acid	metab_7113	http://www.kegg.jp/entry/C02214	Pentenedioic acid
C00190	-	-	UDP-D-xylose;UDP-xylose;UDP-alpha-D-xylose	metab_7121	http://www.kegg.jp/entry/C00190	Cotinine glucuronide
C08472	-	-	Avenanthramide A;5-Hydroxy-2-[(2E)-3-(4-hydroxyphenyl)prop-2-enamido]benzoate	metab_7125	http://www.kegg.jp/entry/C08472	(Z)-N-Coumaroyl-5-hydroxyanthranilic acid
C01187	Carbohydrates	Monosaccharides	3-Deoxy-D-manno-octulosonate;Ketodeoxyoctonate;KDO;2-Dehydro-3-deoxy-D-octonate;3-Deoxy-D-manno-2-octulosonate;3-Deoxyoctulosonic acid	metab_7131	http://www.kegg.jp/entry/C01187	Keto-3-deoxy-D-manno-octulosonic acid
C04545	-	-	tRNA containing 2'-O-methylguanosine	metab_7132	http://www.kegg.jp/entry/C04545	1-Methylguanosine
C16570	-	-	4-Hydroxy-2,6-dimethylaniline;3,5-Dimethyl-4-aminophenol	metab_7155	http://www.kegg.jp/entry/C16570	4-Hydroxy-2,6-dimethylaniline
C07599	-	-	Alloxanthine;Oxipurinol;Oxypurinol	metab_7163	http://www.kegg.jp/entry/C07599	Oxypurinol
C14433	-	-	Bendiocarb;2,2-Dimethyl-1,3-benzodioxol-4-ol methylcarbamate	metab_7190	http://www.kegg.jp/entry/C14433	Bendiocarb
C14516	-	-	Kojic acid;5-Hydroxy-2-(hydroxymethyl)-4-pyrone	metab_7192	http://www.kegg.jp/entry/C14516	Kojic acid
C01235	-	-	alpha-D-Galactosyl-(1->3)-1D-myo-inositol;O-alpha-D-Galactosyl-(1->3)-1D-myo-inositol;3-O-alpha-D-Galactosyl-1D-myo-inositol;1-alpha-D-Galactosyl-myo-inositol;Galactinol	metab_7197	http://www.kegg.jp/entry/C01235	Galactinol
C09695	-	-	Lacinilene C 7-methyl ether	metab_7202	http://www.kegg.jp/entry/C09695	10-Hydroxy-3-methoxy-1,3,5,7-cadinatetraen-9-one
C06469	Carbohydrates	Monosaccharides	Neuraminic acid;5-Amino-3,5-dideoxy-D-glycero-D-galacto-2-nonulosonic acid	metab_7206	http://www.kegg.jp/entry/C06469	Neuraminic acid
C02360	-	-	2-Hydroxyadipate;2-Hydroxyadipic acid;2-Hydroxyhexanedioic acid	metab_7207	http://www.kegg.jp/entry/C02360	2-Hydroxyadipic acid
C08095	-	-	Zanamivir	metab_7212	http://www.kegg.jp/entry/C08095	Zanamivir
C15546	-	-	O-beta-D-Glucopyranosyl-cis-zeatin;cis-Zeatin-O-glucoside	metab_7213	http://www.kegg.jp/entry/C15546	Cis-Zeatin O-glucoside
C16255	-	-	[Dihydrolipoyllysine-residue acetyltransferase] S-acetyldihydrolipoyllysine;S-Acetyldihydrolipoamide-E;Enzyme N6-(S-acetyldihydrolipoyl)lysine	metab_7214	http://www.kegg.jp/entry/C16255	S-Acetyldihydrolipoamide-E
C03004	-	-	N-Hydroxy-L-tyrosine	metab_7220	http://www.kegg.jp/entry/C03004	N-Hydroxy-L-tyrosine
C11233	-	-	Dimethyl phthalate	metab_7227	http://www.kegg.jp/entry/C11233	Dimethyl phthalate
C18023	-	-	Sophoraflavanone B;Flavaprenin;8-Prenylnaringenin;(-)-(2S)-8-Dimethylallylnaringenin;(-)-(2S)-5,7-Dihydroxy-2-(4-hydroxyphenyl)-8-(3-methylbut-2-enyl)chroman-4-one	metab_7237	http://www.kegg.jp/entry/C18023	8-Prenylnaringenin
C03415	-	-	N2-Succinyl-L-ornithine;(2S)-5-Amino-2-(3-carboxypropanoylamino)pentanoic acid	metab_7238	http://www.kegg.jp/entry/C03415	N2-Succinyl-L-ornithine
C21519	-	-	Imidaprilat	metab_7240	http://www.kegg.jp/entry/C21519	Imidaprilat
C03203	-	-	1-Hydroxy-2-naphthoate;1-Hydroxy-2-naphthoic acid;1-Naphthol-2-carboxylic acid	metab_7243	http://www.kegg.jp/entry/C03203	1-Hydroxy-2-naphthoic acid
C01630	Carbohydrates	Oligosaccharides	Xylobiose	metab_7244	http://www.kegg.jp/entry/C01630	Xylobiose
C00364	Nucleic acids	Nucleotides	dTMP;Thymidine 5'-phosphate;Deoxythymidine 5'-phosphate;Thymidylic acid;5'-Thymidylic acid;Thymidine monophosphate;Deoxythymidylic acid;Thymidylate	metab_7253	http://www.kegg.jp/entry/C00364	Thymidine 3',5'-cyclic monophosphate
C03046	-	-	(S,S)-Butane-2,3-diol;(S,S)-2,3-Butanediol;(S,S)-2,3-Butylene glycol;(2S,3S)-Butane-2,3-diol	metab_7257	http://www.kegg.jp/entry/C03046	(S,S)-Butane-2,3-diol
C11735	-	-	N-Ethylglycine	metab_7263	http://www.kegg.jp/entry/C11735	N-Ethylglycine
C00387	Nucleic acids	Nucleosides	Guanosine	metab_7278	http://www.kegg.jp/entry/C00387	Guanosine
C00526	Nucleic acids	Nucleosides	Deoxyuridine;2-Deoxyuridine;2'-Deoxyuridine	metab_7286	http://www.kegg.jp/entry/C00526	Deoxyuridine
C01142	-	-	(3S)-3,6-Diaminohexanoate;L-beta-Lysine	metab_7299	http://www.kegg.jp/entry/C01142	(3S)-3,6-Diaminohexanoate
C07474	-	-	Pilocarpine	metab_7326	http://www.kegg.jp/entry/C07474	Pilocarpine
C02378	-	-	6-Aminohexanoate;6-Aminohexanoic acid;Epsilcapramine;6-Aminocaproic acid	metab_7337	http://www.kegg.jp/entry/C02378	Aminocaproic acid
C08244	-	-	2-O-alpha-L-Rhamnopyranosyl-D-glucopyranose;Neohesperidose	metab_7356	http://www.kegg.jp/entry/C08244	Neohesperidoside
C00127	-	-	Glutathione disulfide;GSSG;Oxiglutatione;Oxidized glutathione	metab_7375	http://www.kegg.jp/entry/C00127	Oxidized Glutathione
C00633	-	-	4-Hydroxybenzaldehyde;p-Hydroxybenzaldehyde	metab_7388	http://www.kegg.jp/entry/C00633	4-Hydroxybenzaldehyde
C06758	-	-	p-Tolualdehyde;p-Methylbenzaldehyde;4-Methylbenzaldehyde;4-Toluylaldehyde;p-Formyltoluene	metab_7389	http://www.kegg.jp/entry/C06758	4-Methylbenzaldehyde
C06808	-	-	Acetohydroxamic acid	metab_7390	http://www.kegg.jp/entry/C06808	Acetohydroxamic Acid
C01933	-	-	L-Norleucine;L-Aminohexanoic acid;L-Aminohexanoate;L-2-Aminohexanoic acid;L-2-Aminohexanoate;(S)-2-Aminohexanoic acid	metab_7400	http://www.kegg.jp/entry/C01933	Norleucine
C00643	-	-	5-Hydroxy-L-tryptophan;Oxitriptan	metab_7407	http://www.kegg.jp/entry/C00643	5-Hydroxy-L-tryptophan
C16741	-	-	L-Hydroxylysine;5-Hydroxy-L-lysine;L-erythro-5-Hydroxylysine;(5R)-5-Hydroxy-L-lysine	metab_7417	http://www.kegg.jp/entry/C16741	5-Hydroxylysine
C01879	Peptides	Amino acids	5-Oxoproline;Pidolic acid;Pyroglutamic acid;5-Pyrrolidone-2-carboxylic acid;Pyroglutamate;5-Oxo-L-proline;L-Pyroglutamic acid;L-5-Pyrrolidone-2-carboxylic acid	metab_7421	http://www.kegg.jp/entry/C01879	Pyroglutamic acid
C04152	-	-	rRNA containing N1-methylguanine	metab_7428	http://www.kegg.jp/entry/C04152	1-Methylguanine
C00449	-	-	N6-(L-1,3-Dicarboxypropyl)-L-lysine;Saccharopine;L-Saccharopine;N-[(S)-5-Amino-5-carboxypentyl]-L-glutamic acid	metab_7431	http://www.kegg.jp/entry/C00449	Saccharopine
C05548	-	-	6-Acetamido-2-oxohexanoate;2-Oxo-6-acetamidocaproate	metab_7439	http://www.kegg.jp/entry/C05548	2-Keto-6-acetamidocaproate
C06231	-	-	Ectoine;L-Ectoine;(4S)-2-Methyl-1,4,5,6-tetrahydropyrimidine-4-carboxylate	metab_7447	http://www.kegg.jp/entry/C06231	Ectoine
C22293	-	-	N4-Acetylcytidine	metab_7449	http://www.kegg.jp/entry/C22293	N4-Acetylcytidine
C03972	-	-	2,3,4,5-Tetrahydrodipicolinate;Delta1-Piperidine-2,6-dicarboxylate;L-2,3,4,5-Tetrahydrodipicolinate;(S)-2,3,4,5-Tetrahydropyridine-2,6-dicarboxylate	metab_7453	http://www.kegg.jp/entry/C03972	Tetrahydrodipicolinate
C12270	-	-	N-Acetylaspartylglutamate;NAAG;Isospaglumic acid;N-Acetyl-L-aspartyl-L-glutamate	metab_7458	http://www.kegg.jp/entry/C12270	N-Acetyl-1-aspartylglutamic acid
C16462	-	-	Citronellate;Citronellic acid;3,7-Dimethyl-6-octenoic acid	metab_7462	http://www.kegg.jp/entry/C16462	Citronellic acid
C06470	Carbohydrates	Monosaccharides	Muramic acid;3-O-alpha-Carboxyethyl-D-glucosamine;2-Amino-3-O-[(R)-1-carboxyethyl]-2-deoxy-D-glucopyranose	metab_7466	http://www.kegg.jp/entry/C06470	Muramic acid
C02494	-	-	1-Methyladenosine	metab_7469	http://www.kegg.jp/entry/C02494	1-Methyladenosine
C01736	-	-	Nebularine;Purine riboside;N-D-Ribosylpurine	metab_7476	http://www.kegg.jp/entry/C01736	Nebularine
C11129	-	-	Isatin;1H-Indole-2,3-dione	metab_7477	http://www.kegg.jp/entry/C11129	Isatin
C18865	-	-	Imazethapyr	metab_7483	http://www.kegg.jp/entry/C18865	Imazethapyr
C05283	-	-	(5-L-Glutamyl)-L-glutamine	metab_7486	http://www.kegg.jp/entry/C05283	N2-gamma-Glutamylglutamine
C17215	-	-	3-(3'-Methylthio)propylmalic acid;3-(3'-Methylthio)propylmalate	metab_7488	http://www.kegg.jp/entry/C17215	3-(3'-methylthio)propylmalate
C19581	-	-	alpha-[3-(Nitrosoamino)propyl]-3-pyridinemethanol	metab_7498	http://www.kegg.jp/entry/C19581	Alpha-[3-(Nitrosoamino)propyl]-3-pyridinemethanol
C02727	-	-	N6-Acetyl-L-lysine	metab_7499	http://www.kegg.jp/entry/C02727	N6-Acetyl-L-lysine
C16827	-	-	p-Coumaroyl-D-glucose;1-O-(4-Coumaroyl)-beta-D-glucose;1-O-(4-Hydroxycinnamoyl)-beta-D-glucose	metab_7505	http://www.kegg.jp/entry/C16827	Trans-p-Coumaroyl beta-D-glucopyranoside
C04368	-	-	3-Amino-3-(4-hydroxyphenyl)propanoate;beta-Tyrosine	metab_7507	http://www.kegg.jp/entry/C04368	Beta-Tyrosine
C10577	-	-	Casimiroedine	metab_7509	http://www.kegg.jp/entry/C10577	(E)-Casimiroedine
C07194	-	-	Methyldopa anhydrous;Methyldopa	metab_7511	http://www.kegg.jp/entry/C07194	Methyldopa
C08280	-	-	Hypoglycin B;Hypoglycine B;L-gamma-Glutamyl-L-hypoglycin	metab_7514	http://www.kegg.jp/entry/C08280	Hypoglycin B
C16309	-	-	Traumatin;(10E)-12-Oxododecenoic acid	metab_7524	http://www.kegg.jp/entry/C16309	Traumatin
C21095	-	-	D-Glucaro-1,4-lactone	metab_7525	http://www.kegg.jp/entry/C21095	D-Glucaro-1,4-lactone
C18170	-	-	3-Acetamidopropanal	metab_7529	http://www.kegg.jp/entry/C18170	Acetamidopropanal
C02067	-	-	Pseudouridine	metab_7530	http://www.kegg.jp/entry/C02067	Pseudouridine
C09861	-	-	Geranyl acetate	metab_7541	http://www.kegg.jp/entry/C09861	NERYL ACETATE
C02571	-	-	O-Acetylcarnitine;O-Acetyl-L-carnitine	metab_7542	http://www.kegg.jp/entry/C02571	O-Acetylcarnitine
C00242	Nucleic acids	Bases	Guanine;2-Amino-6-hydroxypurine	metab_7546	http://www.kegg.jp/entry/C00242	Guanine
C02240	-	-	5-Valerolactone;delta-Valerolactone;gamma-Valerolactone	metab_7547	http://www.kegg.jp/entry/C02240	Delta-Valerolactone
C01103	-	-	Orotidine 5'-phosphate;Orotidylic acid	metab_7548	http://www.kegg.jp/entry/C01103	Orotidine
C21199	-	-	N-Octanoyl-L-homoserine lactone;C8-HSL;N-[(3S)-Tetrahydro-2-oxo-3-furanyl]octanamide	metab_7550	http://www.kegg.jp/entry/C21199	N-OCTANOYL-L-HOMOSERINE LACTONE
C00380	Nucleic acids	Bases	Cytosine	metab_7563	http://www.kegg.jp/entry/C00380	Cytosine
C02627	-	-	2-Deoxystreptamine	metab_7571	http://www.kegg.jp/entry/C02627	2-Deoxystreptamine
C05711	-	-	gamma-Glutamyl-beta-cyanoalanine	metab_7575	http://www.kegg.jp/entry/C05711	Gamma-Glutamyl-beta-cyanoalanine
C05341	-	-	beta-Alanyl-L-lysine	metab_7577	http://www.kegg.jp/entry/C05341	Beta-Alanyl-L-lysine
C03406	Peptides	Amino acids	N-(L-Arginino)succinate;2-(Nomega-L-Arginino)succinate;L-Argininosuccinate;L-Argininosuccinic acid;L-Arginosuccinic acid	metab_7579	http://www.kegg.jp/entry/C03406	ARGININOSUCCINATE
C03740	-	-	(5-L-Glutamyl)-L-amino acid;L-gamma-Glutamyl-L-amino acid;alpha-(gamma-L-Glutamyl)-L-amino acid	metab_7581	http://www.kegg.jp/entry/C03740	Gamma-Glutamylalanine
C00183	Peptides	Amino acids	L-Valine;2-Amino-3-methylbutyric acid	metab_7582	http://www.kegg.jp/entry/C00183	L-Valine
C02961	-	-	Cytarabine;Cytosine arabinoside;Cytosine-1-beta-D-arabinofuranoside;Ara-C	metab_7593	http://www.kegg.jp/entry/C02961	Cytarabine
C13456	-	-	Abscisic alcohol	metab_7602	http://www.kegg.jp/entry/C13456	Abscisic alcohol
C16250	-	-	MTIC	metab_7604	http://www.kegg.jp/entry/C16250	5-(3-Methyl-1-triazeno)imidazole-4-carboxamide
C03771	-	-	5-Guanidino-2-oxopentanoate;5-Guanidino-2-oxo-pentanoate;2-Oxo-5-guanidinopentanoate;2-Oxo-5-guanidino-pentanoate;2-Oxoarginine	metab_7605	http://www.kegg.jp/entry/C03771	2-Oxoarginine
C03824	-	-	2-Aminomuconate semialdehyde;2-Aminomuconate 6-semialdehyde	metab_7606	http://www.kegg.jp/entry/C03824	2-Aminomuconic acid semialdehyde
C01949	-	-	Pentan-2-one;2-Pentanone;Methyl propyl ketone	metab_7607	http://www.kegg.jp/entry/C01949	2-Pentanone
C04874	-	-	7,8-Dihydroneopterin;Dihydroneopterin;2-Amino-4-hydroxy-6-(D-erythro-1,2,3-trihydroxypropyl)-7,8-dihydropteridine	metab_7609	http://www.kegg.jp/entry/C04874	7,8-Dihydroneopterin
C02804	-	-	5-Hydroxypentanoate;5-Hydroxypentanoic acid	metab_7614	http://www.kegg.jp/entry/C02804	5-Hydroxypentanoic acid
C01449	-	-	Queuine;Base Q	metab_7621	http://www.kegg.jp/entry/C01449	Queuine
C16650	-	-	5-Hydroxyvalproic acid;2-n-Propyl-5-hydroxypentanoic acid;5-OH-VPA	metab_7623	http://www.kegg.jp/entry/C16650	5-Hydroxyvalproic acid
C07285	-	-	Arabino-galactose	metab_7627	http://www.kegg.jp/entry/C07285	Arabinogalactose
C06397	-	-	ADP-D-glycero-beta-D-manno-heptose	metab_7632	http://www.kegg.jp/entry/C06397	D-altro-D-manno-Heptose
C01736	-	-	Nebularine;Purine riboside;N-D-Ribosylpurine	metab_7638	http://www.kegg.jp/entry/C01736	3-Deazaadenosine
C01620	-	-	Threonate;L-Threonate;(2R,3S)-2,3,4-Trihydroxybutanoic acid	metab_7639	http://www.kegg.jp/entry/C01620	Threonic acid
C00795	Carbohydrates	Monosaccharides	D-Tagatose;lyxo-Hexulose	metab_7641	http://www.kegg.jp/entry/C00795	D-Tagatose
C19632	Carbohydrates	Oligosaccharides	Kojibiose;2-O-alpha-D-Glucopyranosyl-D-glucose	metab_7651	http://www.kegg.jp/entry/C19632	Kojibiose
C01799	-	-	D-Norvaline;D-2-Aminovaleric acid;D-2-Aminopentanoic acid	metab_7667	http://www.kegg.jp/entry/C01799	Norvaline
C14101	-	-	2-Naphthoic acid;2-Naphthalenecarboxylic acid;beta-Naphthoic acid	metab_7677	http://www.kegg.jp/entry/C14101	2-Naphthoic acid
C10129	-	-	Arecoline	metab_7679	http://www.kegg.jp/entry/C10129	Arecoline
C06910	-	-	Cisapride	metab_7681	http://www.kegg.jp/entry/C06910	Cisapride
C10426	-	-	1'-Acetoxychavicol acetate	metab_7688	http://www.kegg.jp/entry/C10426	1'-Acetoxychavicol acetate
C10850	-	-	Calystegin A3;Calystegine A3	metab_7690	http://www.kegg.jp/entry/C10850	Calystegin A3
C08336	-	-	Neolinustatin	metab_7695	http://www.kegg.jp/entry/C08336	Neolinustatin
C00147	Nucleic acids	Bases	Adenine;6-Aminopurine	metab_7700	http://www.kegg.jp/entry/C00147	Adenine
C00441	-	-	L-Aspartate 4-semialdehyde;Aspartate beta-semialdehyde;L-Aspartic 4-semialdehyde	metab_7707	http://www.kegg.jp/entry/C00441	L-Aspartate-semialdehyde
C03284	-	-	L-3-Aminoisobutanoate;(S)-3-Aminoisobutyrate;L-3-Aminoisobutyrate;(S)-3-Aminoisobutanoate;(S)-3-Amino-2-methylpropanoate;(S)-beta-Aminoisobutyrate;(S)-3-Aminoisobutyric acid	metab_7714	http://www.kegg.jp/entry/C03284	(S)-beta-Aminoisobutyric acid
C06002	-	-	(S)-Methylmalonate semialdehyde	metab_7716	http://www.kegg.jp/entry/C06002	(S)-Methylmalonic acid semialdehyde
C04411	-	-	(2R,3S)-3-Isopropylmalate;3-Isopropylmalate;3-Carboxy-2-hydroxy-4-methylpentanoate;2-D-threo-Hydroxy-3-carboxy-isocaproate	metab_7721	http://www.kegg.jp/entry/C04411	3-Isopropylmalic acid
C00408	-	-	L-Pipecolate;Pipecolinic acid;Pipecolic acid;2-Piperidinecarboxylic acid;(S)-Piperidine-2-carboxylic acid	metab_7724	http://www.kegg.jp/entry/C00408	Pipecolic Acid
C00250	Vitamins and cofactors	Vitamins	Pyridoxal	metab_7729	http://www.kegg.jp/entry/C00250	Pyridoxal
C11260	-	-	2-Amino-2-methyl-1,3-propandiol;Aminomethyl propanediol	metab_7731	http://www.kegg.jp/entry/C11260	2-Amino-2-methyl-1,3-propanediol
C00666	-	-	LL-2,6-Diaminoheptanedioate;LL-2,6-Diaminopimelate;LL-2,6-Diaminopimelic acid;(2S,6S)-2,6-Diaminoheptanedioic acid	metab_7747	http://www.kegg.jp/entry/C00666	Diaminopimelic acid
C00021	-	-	S-Adenosyl-L-homocysteine;S-Adenosylhomocysteine	metab_7754	http://www.kegg.jp/entry/C00021	S-Adenosylhomocysteine
C01046	-	-	N-Methyl-L-glutamate;N-Methyl-L-glutamic acid	metab_7760	http://www.kegg.jp/entry/C01046	N-Methylglutamic acid
C03197	-	-	(S)-3-Hydroxybutanoate;(S)-3-Hydroxybutanoic acid	metab_7761	http://www.kegg.jp/entry/C03197	(S)-3-Hydroxybutyric acid
C21513	-	-	Turicine;(+)-Turicine;cis-4-Hydroxy-D-proline betaine	metab_7780	http://www.kegg.jp/entry/C21513	Turicine
C19456	-	-	N-Methylolacrylamide;N-(Hydroxymethyl)acrylamide	metab_7781	http://www.kegg.jp/entry/C19456	N-(Hydroxymethyl)acrylamide
C03406	Peptides	Amino acids	N-(L-Arginino)succinate;2-(Nomega-L-Arginino)succinate;L-Argininosuccinate;L-Argininosuccinic acid;L-Arginosuccinic acid	metab_7790	http://www.kegg.jp/entry/C03406	Argininosuccinic acid
C00318	-	-	L-Carnitine;L-gamma-Trimethyl-beta-hydroxybutyrobetaine;Vitamin BT;3-Carboxy-2-hydroxy-N,N,N-trimethyl-1-propanaminium hydroxide, inner salt;Levocarnitine;(R)-Carnitine	metab_7795	http://www.kegg.jp/entry/C00318	L-Carnitine
C00670	-	-	sn-Glycero-3-phosphocholine;Glycerophosphocholine	metab_7802	http://www.kegg.jp/entry/C00670	Glycerophosphocholine
C01157	Peptides	Amino acids	Hydroxyproline;L-Hydroxyproline;trans-4-Hydroxy-L-proline	metab_7804	http://www.kegg.jp/entry/C01157	4-Hydroxy-L-Proline
C03283	-	-	L-2,4-Diaminobutanoate;alpha,gamma-Diaminobutyrate;L-2,4-Diaminobutyrate	metab_7806	http://www.kegg.jp/entry/C03283	L-2,4-diaminobutyric acid
C01995	-	-	Acetone oxime;Acetoxime	metab_7807	http://www.kegg.jp/entry/C01995	Acetone oxime
C03884	-	-	N(omega)-Methyl-L-arginine;N(G)-Monomethyl-L-arginine	metab_7808	http://www.kegg.jp/entry/C03884	Tilarginine
C05640	-	-	Cinnavalininate;Cinnabarinic acid	metab_7816	http://www.kegg.jp/entry/C05640	Cinnavalininate
C05229	-	-	Phaseollidin hydrate	metab_7818	http://www.kegg.jp/entry/C05229	Phaseol
C01384	-	-	Maleic acid;Maleate;cis-Butenedioic acid	metab_7819	http://www.kegg.jp/entry/C01384	Maleic acid
C00041	Peptides	Amino acids	L-Alanine;L-2-Aminopropionic acid;L-alpha-Alanine	metab_7824	http://www.kegg.jp/entry/C00041	L-Alanine
C05394	-	-	3-Keto-beta-D-galactose	metab_7828	http://www.kegg.jp/entry/C05394	3-Keto-b-D-galactose
C02020	-	-	Cyclopentanol;Cyclopentyl alcohol	metab_7836	http://www.kegg.jp/entry/C02020	Cyclopentanol
C00037	Peptides	Amino acids	Glycine;Aminoacetic acid;Gly	metab_7838	http://www.kegg.jp/entry/C00037	L-Glycine
C00037	Hormones and transmitters	Neurotransmitters	Glycine;Aminoacetic acid;Gly	metab_7838	http://www.kegg.jp/entry/C00037	L-Glycine
C11856	-	-	Gibberellin A6	metab_7920	http://www.kegg.jp/entry/C11856	Gibberellin A6
C00047	Peptides	Amino acids	L-Lysine;Lysine acid;2,6-Diaminohexanoic acid	metab_7945	http://www.kegg.jp/entry/C00047	L-Lysine
C10527	-	-	Sayanedine	metab_7987	http://www.kegg.jp/entry/C10527	Sayanedin
C09005	-	-	Encecalin;1-(7-Methoxy-2,2-dimethyl-2H-1-benzopyran-6-yl)ethanone	metab_7998	http://www.kegg.jp/entry/C09005	Encecalin
C00956	-	-	L-2-Aminoadipate;L-alpha-Aminoadipate;L-alpha-Aminoadipic acid;L-2-Aminoadipic acid;L-2-Aminohexanedioate	metab_8064	http://www.kegg.jp/entry/C00956	Aminoadipic acid
C19670	-	-	Oleamide;Oleyl amide;(Z)-9-Octadecenamide	metab_8085	http://www.kegg.jp/entry/C19670	9-Octadecenamide
C12630	-	-	Scolymoside;Luteolin 7-O-neohesperidoside;Veronicastroside	metab_8106	http://www.kegg.jp/entry/C12630	Scolymoside
C16591	-	-	3-Carbamoyl-2-phenylpropionic acid	metab_8107	http://www.kegg.jp/entry/C16591	3-Carbamoyl-2-phenylpropionic acid
C17883	-	-	4-Vinylguaiacol	metab_8116	http://www.kegg.jp/entry/C17883	4-Vinylguaiacol
C16223	-	-	(-)-Medicocarpin;Medicarpin 3-O-glucoside	metab_8117	http://www.kegg.jp/entry/C16223	(-)-medicarpin-3-O-glucoside
C16582	-	-	2-Hydroxyfelbamate	metab_8118	http://www.kegg.jp/entry/C16582	2-Hydroxyfelbamate
C17230	-	-	2-(7'-Methylthio)heptylmalic acid;2-(7'-Methylthio)heptylmalate	metab_8127	http://www.kegg.jp/entry/C17230	2-(7'-methylthio)heptylmalate
C05610	-	-	Sinapoyl aldehyde;Sinapaldehyde	metab_8136	http://www.kegg.jp/entry/C05610	Sinapaldehyde
C00302	-	-	Glutamate;Glutaminic acid;2-Aminoglutaric acid	metab_8151	http://www.kegg.jp/entry/C00302	DL-Glutamate
C09258	-	-	Decursin	metab_8159	http://www.kegg.jp/entry/C09258	Decursin
C12144	-	-	Phytosphingosine;4-D-Hydroxysphinganine	metab_8184	http://www.kegg.jp/entry/C12144	Phytosphingosine
C09315	-	-	Umbelliferone;7-Hydroxycoumarin	metab_8189	http://www.kegg.jp/entry/C09315	Umbelliferone
C01091	-	-	Deacetylvindoline;17-O-Deacetylvindoline;Desacetylvindoline	metab_8199	http://www.kegg.jp/entry/C01091	17-O-deacetylvindoline
C04230	Lipids	Phospholipids	1-Acyl-sn-glycero-3-phosphocholine;1-Acyl-sn-glycerol-3-phosphocholine;alpha-Acylglycerophosphocholine;2-Lysolecithin;2-Lysophosphatidylcholine;1-Acylglycerophosphocholine	metab_8221	http://www.kegg.jp/entry/C04230	LysoPC(16:1(9Z)/0:0)
C17459	-	-	Alisol A	metab_8267	http://www.kegg.jp/entry/C17459	Alisol A
C05487	-	-	17alpha,21-Dihydroxypregnenolone	metab_8271	http://www.kegg.jp/entry/C05487	17a,20a-Dihydroxycholesterol
C01772	-	-	trans-2-Hydroxycinnamate;trans-2-Hydroxycinnamic acid;2-Hydroxycinnamate;2-Coumaric acid;o-Coumaric acid;2-Coumarate	metab_8273	http://www.kegg.jp/entry/C01772	2-Hydroxycinnamic acid
C05838	-	-	cis-2-Hydroxycinnamate;2-Coumarinate	metab_8273	http://www.kegg.jp/entry/C05838	2-Hydroxycinnamic acid
C14241	-	-	4'-Hydroxyflavanone;2,3-Dihydro-2-(4-hydroxyphenyl)-4H-1-benzopyran-4-one	metab_8274	http://www.kegg.jp/entry/C14241	4'-Hydroxyflavanone
C19896	-	-	4'-Hydroxyflavanone	metab_8274	http://www.kegg.jp/entry/C19896	4'-Hydroxyflavanone
C05947	-	-	L-erythro-4-Hydroxyglutamate;erythro-4-Hydroxy-L-glutamate	metab_8275	http://www.kegg.jp/entry/C05947	4-Hydroxy-L-glutamic acid
C00568	-	-	4-Aminobenzoate;ABEE;4-Aminobenzoic acid;p-Aminobenzoate	metab_8276	http://www.kegg.jp/entry/C00568	4-aminobenzoate
C15808	-	-	4alpha-Methylzymosterol-4-carboxylate;4alpha-Carboxy-4beta-methyl-5alpha-cholesta-8,24-dien-3beta-ol	metab_8277	http://www.kegg.jp/entry/C15808	4a-Methylzymosterol-4-carboxylic acid
C02242	-	-	7-Methylguanine	metab_8278	http://www.kegg.jp/entry/C02242	7-Methylguanine
C19418	-	-	9,10-Epoxystearate;9,10-Epoxystearic acid;9,10-Epoxyoctadecanoic acid	metab_8279	http://www.kegg.jp/entry/C19418	9,10-Epoxyoctadecanoic acid
C16542	-	-	APC	metab_8280	http://www.kegg.jp/entry/C16542	APC
C06809	-	-	Acetylcysteine;N-Acetyl-L-cysteine	metab_8281	http://www.kegg.jp/entry/C06809	Acetylcysteine
C04076	-	-	L-2-Aminoadipate 6-semialdehyde;2-Aminoadipate 6-semialdehyde;L-Allysine;Allysine;(S)-2-Amino-6-oxohexanoate	metab_8282	http://www.kegg.jp/entry/C04076	Allysine
C14750	-	-	alpha-Zearalenol;trans-Zearalenol	metab_8283	http://www.kegg.jp/entry/C14750	Alpha-Zearalenol
C07514	-	-	Amphetamine	metab_8284	http://www.kegg.jp/entry/C07514	Amphetamine
C09060	-	-	Angelicin;Isopsoralen	metab_8285	http://www.kegg.jp/entry/C09060	Angelicin
C09538	-	-	Qing Hau Sau;Artemisinin	metab_8286	http://www.kegg.jp/entry/C09538	Artemisin
C00261	-	-	Benzaldehyde;Benzoic aldehyde	metab_8287	http://www.kegg.jp/entry/C00261	Benzoic Acid
C14751	-	-	beta-Zearalenol;beta-trans-Zearalenol	metab_8288	http://www.kegg.jp/entry/C14751	Beta-Zearalenol
C06895	-	-	Cephalexin;Cefalexin	metab_8289	http://www.kegg.jp/entry/C06895	Cephalexin
C06161	-	-	(S)-Coclaurine;Coclaurine;(S)-1,2,3,4-Tetrahydro-1-[(4-hydroxyphenyl)methyl]-6-methoxy-7-isoquinolinol;1-(p-Hydroxybenzyl)-6-methoxy-7-hydroxy-1,2,3,4-tetrahydroisoquinoline	metab_8290	http://www.kegg.jp/entry/C06161	Coclaurine
C09385	-	-	Cynaropicrin	metab_8291	http://www.kegg.jp/entry/C09385	Cynaropicrin
C00808	-	-	(+)-Camphor;d-Camphor;(1R,4R)-1,7,7-Trimethylbicyclo[2.2.1]heptan-2-one	metab_8292	http://www.kegg.jp/entry/C00808	D-Camphor
C00191	Carbohydrates	Monosaccharides	D-Glucuronate;Glucuronic acid;Glucuronate	metab_8294	http://www.kegg.jp/entry/C00191	D-Glucuronic acid
C02533	-	-	Dehydrovomifoliol;(6S)-6-Hydroxy-3-oxo-alpha-ionone	metab_8295	http://www.kegg.jp/entry/C02533	Dehydrovomifoliol
C00559	Nucleic acids	Nucleosides	Deoxyadenosine;2'-Deoxyadenosine	metab_8296	http://www.kegg.jp/entry/C00559	Deoxyadenosine
C16417	-	-	Xanthohumol;(2E)-1-[2,4-Dihydroxy-6-methoxy-3-(3-methylbut-2-en-1-yl)phenyl]-3-(4-hydroxyphenyl)prop-2-en-1-one	metab_8297	http://www.kegg.jp/entry/C16417	Desmethylxanthohumol
C09727	-	-	(-)-Epicatechin	metab_8298	http://www.kegg.jp/entry/C09727	Epicatechin
C06562	-	-	(+)-Catechin;D-Catechin;Cyanidanol;(2R-trans)-2-(3,4-Dihydroxyphenyl)-3,4-dihydro-2H-1-benzopyran-3,5,7-triol;(2R,3S)-Catechin;(2R,3S)-(+)-Catechin;Cianidanol	metab_8298	http://www.kegg.jp/entry/C06562	Epicatechin
C02538	Hormones and transmitters	Steroid hormones	Estrone 3-sulfate	metab_8299	http://www.kegg.jp/entry/C02538	Estrone
C15608	-	-	Flavone	metab_8300	http://www.kegg.jp/entry/C15608	Flavone
C10043	-	-	Flavone;2-Phenyl-4-benzopyron;2-Phenyl-4-chromone	metab_8300	http://www.kegg.jp/entry/C10043	Flavone
C08186	-	-	Fludrocortisone acetate	metab_8301	http://www.kegg.jp/entry/C08186	Fludrocortisone acetate
C08817	Steroids	29-Carbon atoms	Fucosterol	metab_8302	http://www.kegg.jp/entry/C08817	Fucosterol
C06563	-	-	Genistein;5,7,4'-Trihydroxyisoflavone	metab_8303	http://www.kegg.jp/entry/C06563	Genistein
C11860	-	-	Gibberellin A15 open lactone	metab_8304	http://www.kegg.jp/entry/C11860	Gibberellin A15
C14161	-	-	Gibberellin A37	metab_8305	http://www.kegg.jp/entry/C14161	Gibberellin A37
C00329	Carbohydrates	Monosaccharides	D-Glucosamine;Chitosamine;2-Amino-2-deoxy-D-glucose	metab_8306	http://www.kegg.jp/entry/C00329	Glucosamine
C00182	-	-	Glycogen	metab_8307	http://www.kegg.jp/entry/C00182	Glycogen
C09268	-	-	Herniarin;7-Methoxycoumarin	metab_8308	http://www.kegg.jp/entry/C09268	Herniarin
C19615	-	-	Hexadecanedioate;Hexadecanedioic acid	metab_8309	http://www.kegg.jp/entry/C19615	Hexadecanedioic acid
C02373	-	-	4-Methylpentanal;Isocaproaldehyde;Isohexanal	metab_8310	http://www.kegg.jp/entry/C02373	Hexanal
C10472	-	-	Isosafrole	metab_8311	http://www.kegg.jp/entry/C10472	ISOSAFROLE
C00463	-	-	Indole;2,3-Benzopyrrole	metab_8312	http://www.kegg.jp/entry/C00463	Indole
C08493	-	-	Indole-3-carboxaldehyde;Indole-3-carbaldehyde	metab_8313	http://www.kegg.jp/entry/C08493	Indole-3-Carboxaldehyde
C01711	-	-	Inulobiose;1-O-beta-D-Fructo-furanosyl-D-fructose	metab_8314	http://www.kegg.jp/entry/C01711	Inulobiose
C05903	-	-	Kaempferol;3,4',5,7-Tetrahydroxyflavone;3,5,7-Trihydroxy-2-(4-hydroxyphenyl)-4H-1-benzopyran-4-one;5,7,4'-Trihydroxyflavonol;C.I. 75640;Indigo yellow;Kaempherol;Kempferol;Nimbecetin;Pelargidenolon;Populnetin;Rhamnolutein;Rhamnolutin;Robigenin;Swartziol;Trifolitin	metab_8315	http://www.kegg.jp/entry/C05903	Kaempferol
C00072	Vitamins and cofactors	Vitamins	Ascorbate;Ascorbic acid;L-Ascorbate;L-Ascorbic acid;Vitamin C	metab_8317	http://www.kegg.jp/entry/C00072	L-Ascorbic acid
C00243	Carbohydrates	Oligosaccharides	Lactose;1-beta-D-Galactopyranosyl-4-D-glucopyranose;beta-D-Gal-(1->4)-D-Glc;Milk sugar	metab_8318	http://www.kegg.jp/entry/C00243	Lactose
C17684	-	-	Lappaol A	metab_8319	http://www.kegg.jp/entry/C17684	Lappaol D
C06215	-	-	Levan;(2,6-beta-D-Fructosyl)n;Levan n;2,6-beta-D-Fructan;(2,6-beta-D-Fructosyl)n+1	metab_8320	http://www.kegg.jp/entry/C06215	Levan n
C11512	-	-	Methyl jasmonate;(-)-Methyl jasmonate	metab_8321	http://www.kegg.jp/entry/C11512	Methyl jasmonate
C08179	-	-	Methylprednisolone acetate;6alpha-Methylprednisolone 21-acetate;11beta,17,21-Trihydroxy-6alpha-methylpregna-1,4-diene-3,20-dione 21-acetate;M-Predrol	metab_8322	http://www.kegg.jp/entry/C08179	Methylprednisolone acetate
C20380	-	-	Mycophenolate	metab_8323	http://www.kegg.jp/entry/C20380	Mycophenolic acid
C01132	Carbohydrates	Monosaccharides	N-Acetyl-D-galactosamine;N-Acetyl-D-chondrosamine;2-Acetamido-2-deoxy-D-galactose	metab_8324	http://www.kegg.jp/entry/C01132	N-Acetyl-D-galactosamine
C08594	-	-	Flavoxanthin	metab_8325	http://www.kegg.jp/entry/C08594	Necatorine
C10112	-	-	Nobiletin;Hexamethoxyflavone;5,6,7,8,3',4'-Hexamethoxyflavone	metab_8326	http://www.kegg.jp/entry/C10112	Nobiletin
C02916	-	-	(S)-Norlaudanosoline;(S)-Tetrahydropapaveroline	metab_8327	http://www.kegg.jp/entry/C02916	Norlaudanosoline
C00811	-	-	4-Coumarate;p-Coumaric acid;trans-4-Hydroxycinnamate;trans-p-Hydroxycinnamate;4-Hydroxycinnamic acid;4-Hydroxycinnamate	metab_8329	http://www.kegg.jp/entry/C00811	P-Coumaric Acid
C08348	-	-	Galacturonic acid	metab_8330	http://www.kegg.jp/entry/C08348	Pectic acid
C00146	-	-	Phenol;Benzenol;Hydroxybenzene;Phenic acid;Phenylic acid	metab_8331	http://www.kegg.jp/entry/C00146	Phenol
C00548	-	-	Phenyl acetate;Acetylphenol;Acetic acid,phenyl ester	metab_8332	http://www.kegg.jp/entry/C00548	Phenyl acetate
C15583	-	-	Phenyl acetate	metab_8332	http://www.kegg.jp/entry/C15583	Phenyl acetate
C04148	-	-	Phenylacetylglutamine;alpha-N-Phenylacetyl-L-glutamine;N2-(2-Phenylacetyl)-L-glutamine	metab_8333	http://www.kegg.jp/entry/C04148	Phenylacetylglutamine
C16694	-	-	Plastoquinone-1	metab_8334	http://www.kegg.jp/entry/C16694	Plastoquinone
C02191	-	-	Protoporphyrin;Protoporphyrin IX;Porphyrinogen IX	metab_8335	http://www.kegg.jp/entry/C02191	Protoporphyrin IX
C08549	-	-	Indicaxanthin	metab_8336	http://www.kegg.jp/entry/C08549	Quercetin 3-O-sophoroside
C00805	-	-	Salicylate;o-Hydroxybenzoic acid;Salicylic acid	metab_8337	http://www.kegg.jp/entry/C00805	Salicylic Acid
C07083	-	-	Styrene;Phenylethylene	metab_8338	http://www.kegg.jp/entry/C07083	Styrene
C00423	-	-	trans-Cinnamate;trans-Cinnamic acid;(E)-Cinnamate;(2E)-3-Phenylprop-2-enoate	metab_8339	http://www.kegg.jp/entry/C00423	Trans-Cinnamic Acid
C02090	-	-	Trypanothione;N1,N8-Bis(gamma-L-glutamyl-L-cysteinyl-glycyl)spermidine;N1,N8-Bis(glutathionyl)spermidine;Reduced trypanothione	metab_8341	http://www.kegg.jp/entry/C02090	Trypanothione
C03872	-	-	L-Serine-phosphoethanolamine;Serine phosphoethanolamine	metab_8345	http://www.kegg.jp/entry/C03872	L-2-Aminoethyl seryl phosphate
C04858	-	-	Apigenin 7-O-[beta-D-apiosyl-(1->2)-beta-D-glucoside];7-O-(beta-D-Apiofuranosyl-1,2-beta-D-glucosyl)-5,7,4'-trihydroxyflavone;Apiin;7-[(2-O-D-Apio-beta-D-furanosyl-beta-D-glucopyranosyl)oxy]-5-hydroxy-2-(4-hydroxy-phenyl)-4H-1-benzopyran-4-one;Apioside	metab_8348	http://www.kegg.jp/entry/C04858	Apiin
C09392	-	-	8-Deoxylactucin	metab_8352	http://www.kegg.jp/entry/C09392	8-Deoxylactucin
C18081	-	-	Sphondin	metab_8411	http://www.kegg.jp/entry/C18081	Sphondin
C17449	-	-	Astilbin	metab_8417	http://www.kegg.jp/entry/C17449	Neoisoastilbin
C09479	-	-	Betagarin;5,2'-Dimethoxy-6,7-methylenedioxyflavanone	metab_8429	http://www.kegg.jp/entry/C09479	Betagarin
C10538	-	-	Trifolirhizin;(-)-Maackiain 3-O-glucoside	metab_8470	http://www.kegg.jp/entry/C10538	(-)-maackiain-3-O-glucoside
C17855	-	-	Coniferyl ferulate	metab_8472	http://www.kegg.jp/entry/C17855	Coniferyl ferulate
C01750	-	-	Quercitrin;Quercetin 3-L-rhamnoside;Quercetin 3-O-alpha-L-rhamnopyranoside	metab_8481	http://www.kegg.jp/entry/C01750	Quercitrin
C09190	-	-	Strigol	metab_8503	http://www.kegg.jp/entry/C09190	Strigol
C07288	-	-	Sulcatol;6-Methylhept-5-en-2-ol;6-Methyl-5-hepten-2-ol	metab_8516	http://www.kegg.jp/entry/C07288	(R)-Sulcatol
C10558	-	-	Dihydrocubebin	metab_8527	http://www.kegg.jp/entry/C10558	Dihydrocubebin
C15570	-	-	Dihydroflavonol	metab_8534	http://www.kegg.jp/entry/C15570	2,3-Dihydroflavon-3-ol
C02078	Antibiotics	Aminoglycosides	Spectinomycin	metab_8540	http://www.kegg.jp/entry/C02078	Spectinomycin
C10188	-	-	Tamarixetin;Quercetin 4'-methyl ether	metab_8549	http://www.kegg.jp/entry/C10188	Tamarixetin
C13355	-	-	Aniracetam	metab_8568	http://www.kegg.jp/entry/C13355	Aniracetam
C11527	-	-	4-Hydroxymandelate;4-Hydroxymandelic acid	metab_8580	http://www.kegg.jp/entry/C11527	4-Hydroxymandelic Acid
C10091	-	-	Swerchirin;5-O-Methylbellidifolin;3,5-Dimethoxy-1,8-dihydroxyxanthone	metab_8617	http://www.kegg.jp/entry/C10091	Swerchirin
C12249	-	-	Kaempferol 3-O-glucoside;Kaempferol 3-O-beta-D-glucoside;Astragalin	metab_8625	http://www.kegg.jp/entry/C12249	Kaempferol-3-O-Glucoside
C10470	-	-	Isoferulic acid	metab_8627	http://www.kegg.jp/entry/C10470	Isoferulic acid
C14606	-	-	3alpha,11beta-Dihydroxy-5alpha-androstane-17-one;11beta-Hydroxyandrosterone	metab_8640	http://www.kegg.jp/entry/C14606	11-Hydroxyandrosterone
C11033	-	-	1-Aminomethylphosphonic acid;Aminomethylphosphonate;AMPA	metab_8662	http://www.kegg.jp/entry/C11033	Aminomethylphosphonic acid
C09678	-	-	Helminthosporol	metab_8670	http://www.kegg.jp/entry/C09678	Sporol
C16322	-	-	9-Oxononanoic acid	metab_8673	http://www.kegg.jp/entry/C16322	9-Oxo-nonanoic acid
C11700	-	-	10-Deacetylbaccatin III	metab_8682	http://www.kegg.jp/entry/C11700	10-Deacetylbaccatin III
C10682	-	-	Matairesinol;(-)-Matairesinol;(3R,4R)-3,4-Bis[(4-hydroxy-3-methoxyphenyl)methyl]oxolan-2-one	metab_8684	http://www.kegg.jp/entry/C10682	Matairesinol
C03840	-	-	Juglone;5-Hydroxy-1,4-naphthoquinone	metab_8690	http://www.kegg.jp/entry/C03840	Juglone
C06979	-	-	Enoxacin	metab_8698	http://www.kegg.jp/entry/C06979	Enoxacin
C03410	Carbohydrates	Monosaccharides	N-Glycoloyl-neuraminate;N-Glycolylneuraminate;Neu5Gc	metab_8711	http://www.kegg.jp/entry/C03410	NeuNGc
C01405	-	-	Aspirin;Acetylsalicylic acid;2-Acetoxybenzenecarboxylic acid;Acetylsalicylate	metab_8731	http://www.kegg.jp/entry/C01405	Aspirin
C01557	-	-	Bergapten;5-Methoxypsoralen;O-Methylbergaptol;5-Methoxyfuranocoumarin	metab_8760	http://www.kegg.jp/entry/C01557	Bergapten
C17889	-	-	Eriojaposide B	metab_8773	http://www.kegg.jp/entry/C17889	Eriojaposide B
C05623	-	-	Quercetin 3-O-glucoside;Isoquercitrin;2-(3,4-Dihidroxyphenyl)-3-(beta-D-glucofuranosyloxy)-5,7-dihydroxy-4H-1-benzopyran-4-one;Isotrifoliin	metab_8777	http://www.kegg.jp/entry/C05623	Quercetin 3-O-glucoside
C15037	-	-	Oplophorus luciferin;8-Benzyl-2-(4-hydroxybenzyl)-6-(4-hydroxyphenyl)imidazo-[1,2a]pyrazin-3(7H)-one;Coelenterazine	metab_8790	http://www.kegg.jp/entry/C15037	Coelenterazine
C17673	-	-	Toralactone	metab_8800	http://www.kegg.jp/entry/C17673	Toralactone
C16223	-	-	(-)-Medicocarpin;Medicarpin 3-O-glucoside	metab_8814	http://www.kegg.jp/entry/C16223	Medicocarpin
C01036	-	-	4-Maleylacetoacetate;4-Maleylacetoacetic acid;(2Z)-4,6-Dioxooct-2-enedioic acid	metab_8816	http://www.kegg.jp/entry/C01036	Maleylacetoacetic acid
C10065	-	-	Gentisein;1,3,7-Trihydroxyxanthone	metab_8835	http://www.kegg.jp/entry/C10065	Gentisein
C07264	-	-	Nicardipine	metab_8840	http://www.kegg.jp/entry/C07264	Nicardipine
C11577	-	-	3-Methylgalangin;5,7-Dihydroxy-3-methoxy-2-phenyl-4H-1-benzopyran-4-one	metab_8843	http://www.kegg.jp/entry/C11577	5,7-Dihydroxy-3-methoxyflavone
C14519	-	-	1-Hydroxypyrene	metab_8844	http://www.kegg.jp/entry/C14519	16-alpha-Hydroxyandrosterone
C10019	-	-	Apigenin 7,4'-dimethyl ether;Apigenin dimethylether	metab_8845	http://www.kegg.jp/entry/C10019	Apigenin 7,4'-dimethyl ether
C14458	-	-	Dihydrogenistein;4',5,7-Trihydroxyisoflavan-4-one	metab_8846	http://www.kegg.jp/entry/C14458	Dihydrogenistein
C08064	-	-	Saponarin;Isovitexin-7-O-beta-D-glucopyranoside	metab_8849	http://www.kegg.jp/entry/C08064	Saponarin
C01604	-	-	Phlorizin;Phlorhizin;Phloridzin	metab_8854	http://www.kegg.jp/entry/C01604	Phlorizine
C17765	-	-	Licoricone	metab_8856	http://www.kegg.jp/entry/C17765	Licoricone
C16877	-	-	Cryptophycin 1;Cryptophycin	metab_8878	http://www.kegg.jp/entry/C16877	Cryptophycin
C07582	-	-	Pteroic acid	metab_8883	http://www.kegg.jp/entry/C07582	Pteroic acid
C10896	-	-	Benomyl;Benlate	metab_8919	http://www.kegg.jp/entry/C10896	Benomyl
C09506	-	-	Michelenolide	metab_8928	http://www.kegg.jp/entry/C09506	Elenolide
C21522	-	-	Tebipenem	metab_8931	http://www.kegg.jp/entry/C21522	Tebipenem
C07313	-	-	Streptozocin;Zanosar	metab_8936	http://www.kegg.jp/entry/C07313	Streptozocin
C10391	-	-	Seneciphylline	metab_8953	http://www.kegg.jp/entry/C10391	SENECIPHYLLINE
C18420	-	-	Phenmedipham	metab_8962	http://www.kegg.jp/entry/C18420	Phenmedipham
C01553	-	-	Amsacrine;mAMSA;4'-(9-Acridinylamino)-3'-methoxymethanesulfonanilide	metab_8986	http://www.kegg.jp/entry/C01553	MS 3
C03648	-	-	cis-3,4-Leucopelargonidin	metab_8993	http://www.kegg.jp/entry/C03648	Leucopelargonidin
C10483	-	-	Phaseolic acid	metab_9008	http://www.kegg.jp/entry/C10483	Phaseolic acid
C18811	-	-	Terbutryn	metab_9009	http://www.kegg.jp/entry/C18811	Terbutryn
C01855	-	-	Taxiphyllin;(R)-4-Hydroxymandelonitrile beta-D-glucoside	metab_9020	http://www.kegg.jp/entry/C01855	Taxiphyllin
C09827	-	-	Pinocembrin;5,7-Dihydroxyflavanone	metab_9021	http://www.kegg.jp/entry/C09827	Pinocembrin
C11870	-	-	Gibberellin A8-catabolite	metab_9042	http://www.kegg.jp/entry/C11870	Gibberellin A8-catabolite
C07650	-	-	Gemcitabine	metab_9055	http://www.kegg.jp/entry/C07650	Gemcitabine
C05334	-	-	Isosakuranetin;4'-Methoxy-5,7-dihydroxyflavonone;4'-Methylnaringenin	metab_9063	http://www.kegg.jp/entry/C05334	Isosakuranetin
C05907	-	-	Luteoforol;3-Deoxyleucocyanidin	metab_9098	http://www.kegg.jp/entry/C05907	Luteoforol
C07141	-	-	Timolol	metab_9106	http://www.kegg.jp/entry/C07141	Timolol
C15513	-	-	Benzyl acetate	metab_9109	http://www.kegg.jp/entry/C15513	Benzyl acetate
C18910	-	-	2,5-Diamino-6-(5-phospho-D-ribitylamino)pyrimidin-4(3H)-one;2,5-Diamino-6-(1-D-ribitylamino)pyrimidin-4(3H)-one 5'-phosphate	metab_9139	http://www.kegg.jp/entry/C18910	2,5-diamino-6-(5-phospho-D-ribitylamino)pyrimidin-4(3H)-one
C06338	-	-	Quinolin-2-ol;2-Quinolone;2-Hydroxyquinoline;2-Quinolinol	metab_9167	http://www.kegg.jp/entry/C06338	2-Hydroxyquinoline
C17056	-	-	Plantaginin;Scutellarein 7beta-D-glucopyranoside	metab_9180	http://www.kegg.jp/entry/C17056	Plantaginin
C11154	-	-	Trimetrexate	metab_9183	http://www.kegg.jp/entry/C11154	Trimetrexate
C00179	-	-	Agmatine;(4-Aminobutyl) guanidine	metab_9195	http://www.kegg.jp/entry/C00179	4-(Aminobutyl)guanidine
C15531	-	-	2'-O-Methylisoliquiritigenin	metab_9209	http://www.kegg.jp/entry/C15531	2'-O-Methylisoliquiritigenin
C16838	-	-	Alternariol	metab_9222	http://www.kegg.jp/entry/C16838	Alternariol
C10204	-	-	Cajanol	metab_9233	http://www.kegg.jp/entry/C10204	Cajanol
C08278	Organic acids	Carboxylic acids	Suberic acid;Cork acid;1,8-Octanedioic acid;Octanedioic acid;1,6-Hexanedicarboxylic acid	metab_9235	http://www.kegg.jp/entry/C08278	Suberic Acid
C01265	-	-	3,7-Di-O-methylquercetin;3',4',5-Trihydroxy-3,7-dimethoxyflavone	metab_9248	http://www.kegg.jp/entry/C01265	Quercetin 3,7-Dimethyl Ether
C09952	-	-	Methysticin	metab_9251	http://www.kegg.jp/entry/C09952	(R)-Methysticin
C14472	-	-	4',5,6,7-Tetramethoxyflavone;Tetra-O-methylscutellarein	metab_9261	http://www.kegg.jp/entry/C14472	Tetramethylscutellarein
C13534	-	-	Hydrocotarnine hydrochloride	metab_9266	http://www.kegg.jp/entry/C13534	Hydrocotarnine
C05079	Antibiotics	Quinolones	Nalidixic acid	metab_9267	http://www.kegg.jp/entry/C05079	Nalidixic acid
C02572	-	-	5-O-Feruloylquinic acid;O-Feruloylquinate;3-O-Feruloylquinic acid	metab_9270	http://www.kegg.jp/entry/C02572	3-Feruloylquinic acid
C07768	-	-	Azelastine	metab_9276	http://www.kegg.jp/entry/C07768	Azelastine
C03722	-	-	Quinolinate;Pyridine-2,3-dicarboxylate;Quinolinic acid;2,3-Pyridinedicarboxylic acid	metab_9286	http://www.kegg.jp/entry/C03722	Quinolinic acid
C10947	-	-	Metalaxyl	metab_9297	http://www.kegg.jp/entry/C10947	(+/-)-Metalaxyl
C01710	-	-	Indan-1-ol	metab_9300	http://www.kegg.jp/entry/C01710	Indan-1-ol
C02666	-	-	Coniferyl aldehyde;Coniferaldehyde;4-Hydroxy-3-methoxycinnamaldehyde;Ferulaldehyde	metab_9301	http://www.kegg.jp/entry/C02666	4-Hydroxy-3-methoxycinnamaldehyde
C19320	-	-	1-Amino-2-methylanthraquinone	metab_9319	http://www.kegg.jp/entry/C19320	1-Amino-2-methylanthraquinone
C09266	-	-	Fraxin	metab_9322	http://www.kegg.jp/entry/C09266	Fraxin
C09216	-	-	Daphnoretin	metab_9343	http://www.kegg.jp/entry/C09216	Daphnoretin
C03137	-	-	N-Acetyl-D-tryptophan	metab_9350	http://www.kegg.jp/entry/C03137	N-Acetyl-D-tryptophan
C07359	-	-	Oxazepam	metab_9361	http://www.kegg.jp/entry/C07359	Oxazepam
C09489	-	-	Lactucin	metab_9377	http://www.kegg.jp/entry/C09489	Lactucin
C14474	-	-	Benzarone;2-Ethyl-3-(4-hydroxybenzoyl)benzofuran	metab_9386	http://www.kegg.jp/entry/C14474	Benzarone
C09981	-	-	Zearalenone	metab_9416	http://www.kegg.jp/entry/C09981	(S,E)-Zearalenone
C11782	-	-	Dihydromorphine	metab_9418	http://www.kegg.jp/entry/C11782	Dihydromorphine
C01175	-	-	1-O-Sinapoyl-beta-D-glucose;1-O-Sinapoyl beta-D-glucoside	metab_9437	http://www.kegg.jp/entry/C01175	1-O-Sinapoyl-beta-D-glucose
C10450	-	-	Echinacoside	metab_9461	http://www.kegg.jp/entry/C10450	Echinacoside
C10545	-	-	Arctigenin;(-)-Arctigenin	metab_9462	http://www.kegg.jp/entry/C10545	Arctigenin
C16964	-	-	Gastrodin;4-(Hydroxymethyl)phenyl-beta-D-glucopyranoside	metab_9488	http://www.kegg.jp/entry/C16964	Gastrodin
C17669	-	-	Chryso-obtusin	metab_9499	http://www.kegg.jp/entry/C17669	Chrysoobtusin
C03081	-	-	4-Methylumbelliferone;Hymecromone	metab_9501	http://www.kegg.jp/entry/C03081	4-Methylumbelliferone
C17671	-	-	Norrubrofusarin	metab_9523	http://www.kegg.jp/entry/C17671	5,6,8-Trihydroxy-2-methylbenzo[g]chromen-4-one
C01752	-	-	Scopoletin;7-Hydroxy-6-methoxy-2H-chromen-2-one	metab_9526	http://www.kegg.jp/entry/C01752	Scopoletin
C02235	-	-	4-Nitrocatechol	metab_9528	http://www.kegg.jp/entry/C02235	4-Nitrocatechol
C08502	-	-	Parasorbic acid	metab_9536	http://www.kegg.jp/entry/C08502	Parasorbic acid
C03830	-	-	3,4-Dehydro-6-hydroxymellein	metab_9556	http://www.kegg.jp/entry/C03830	3,4-Dehydro-6-Hydroxymellein
C08565	-	-	Portulacaxanthin II	metab_9567	http://www.kegg.jp/entry/C08565	Portulacaxanthin II
C10680	-	-	2',6'-Dihydroxy-4'-methoxyacetophenone;4-O-Methylphloracetophenone	metab_9585	http://www.kegg.jp/entry/C10680	2',6'-Dihydroxy-4'-methoxyacetophenone
C10891	-	-	Trachelogenin;(-)-Trachelogenin	metab_9595	http://www.kegg.jp/entry/C10891	Trachelogenin
C06868	-	-	Carbamazepine	metab_9629	http://www.kegg.jp/entry/C06868	Carbamazepine
C10554	-	-	Denudatin B	metab_9632	http://www.kegg.jp/entry/C10554	Denudatin B
C16366	-	-	5-Acetylamino-6-amino-3-methyluracil;AAMU	metab_9637	http://www.kegg.jp/entry/C16366	5-Acetylamino-6-amino-3-methyluracil
C09765	-	-	Agnuside	metab_9645	http://www.kegg.jp/entry/C09765	Agnuside
C11527	-	-	4-Hydroxymandelate;4-Hydroxymandelic acid	metab_9653	http://www.kegg.jp/entry/C11527	P-Hydroxymandelic acid
C09783	-	-	Harpagoside	metab_9658	http://www.kegg.jp/entry/C09783	Harpagoside
C10178	-	-	Robinin	metab_9667	http://www.kegg.jp/entry/C10178	Kaempferol 3-O-beta-robinoside 7-O-alpha-L-rhamnopyranoside
C11867	-	-	Gibberellin A7	metab_9674	http://www.kegg.jp/entry/C11867	Gibberellin A7
C09264	-	-	Esculin;Esculoside	metab_9702	http://www.kegg.jp/entry/C09264	Aesculin
C19955	-	-	Phomopsin A	metab_9746	http://www.kegg.jp/entry/C19955	Phomopsin A
C11726	-	-	Chloramphenicol palmitate	metab_9748	http://www.kegg.jp/entry/C11726	Chloramphenicol palmitate
C11620	-	-	Syringetin;3',5'-O-Dimethylmyricetin;3,5,7,4'-Tetrahydroxy-3',5'-dimethoxyflavone	metab_9758	http://www.kegg.jp/entry/C11620	Syringetin
C16622	-	-	N,N'-Diacetylhydrazine;Diacetylhydrazine	metab_9781	http://www.kegg.jp/entry/C16622	N,N'-Diacetylhydrazine
C08815	-	-	Agar	metab_9819	http://www.kegg.jp/entry/C08815	Agar
C17449	-	-	Astilbin	metab_9823	http://www.kegg.jp/entry/C17449	Astilbin
C01161	-	-	3,4-Dihydroxyphenylacetate;3,4-Dihydroxyphenylacetic acid;Homoprotocatechuate	metab_9826	http://www.kegg.jp/entry/C01161	3,4-Dihydroxybenzeneacetic acid
C13734	-	-	2-Amino-5-phosphopentanoic acid	metab_9837	http://www.kegg.jp/entry/C13734	2-Amino-5-phosphonopentanoic acid
C09644	-	-	2',6'-Dihydroxy-4'-methoxydihydrochalcone	metab_9843	http://www.kegg.jp/entry/C09644	1-(2,6-Dihydroxy-4-methoxyphenyl)-3-phenyl-1-propanone
C08088	-	-	Efavirenz	metab_9853	http://www.kegg.jp/entry/C08088	Efavirenz
C19769	-	-	1,6-Anhydro-N-acetyl-beta-muramate	metab_9855	http://www.kegg.jp/entry/C19769	1,6-anhydro-N-acetyl-beta-muramate
C10070	-	-	Isogentisin;1,3-Dihydroxy-7-methoxyxanthone	metab_9856	http://www.kegg.jp/entry/C10070	Isogentisin
C01479	-	-	Atropine;dl-Hyoscyamine	metab_9862	http://www.kegg.jp/entry/C01479	3-Phenyllactic Acid
C14131	-	-	Equol	metab_9874	http://www.kegg.jp/entry/C14131	Equol
C09747	-	-	Vomitoxin;Deoxynivalenol;DON	metab_9898	http://www.kegg.jp/entry/C09747	Deoxynivalenol
C01252	-	-	4-(2-Aminophenyl)-2,4-dioxobutanoate	metab_9913	http://www.kegg.jp/entry/C01252	4-(2-Aminophenyl)-2,4-dioxobutanoic acid
C13870	-	-	Tributyrin;Glyceryl tributyrate;Glycerol tributyrate	metab_9929	http://www.kegg.jp/entry/C13870	Tributyrylglycerol
C05625	-	-	Rutin;3-[[6-O-(6-Deoxy-alpha-L-mannopyranosyl)-beta-D-glucopyranosyl]oxy]-2-(3,4-dihydroxyphenyl)-5,7-dihydroxy-4H-1-benzopyran-4-one;Quercetin 3-rutinoside;Rutoside;Phytomelin	metab_9934	http://www.kegg.jp/entry/C05625	Troxerutin
C01941	Antibiotics	beta-Lactams	Nocardicin A	metab_9936	http://www.kegg.jp/entry/C01941	Nocardicin A
C11678	-	-	Dialdehyde	metab_9952	http://www.kegg.jp/entry/C11678	Dialdehyde
C05158	-	-	trans-beta-D-Glucosyl-2-hydroxycinnamate;beta-D-Glucosyl-2-coumarate	metab_9972	http://www.kegg.jp/entry/C05158	Melilotoside
C00504	Vitamins and cofactors	Vitamins	Folate;Pteroylglutamic acid;Folic acid	metab_10011	http://www.kegg.jp/entry/C00504	Folcidin
C10460	-	-	Gingerenone A	metab_10014	http://www.kegg.jp/entry/C10460	Gingerenone A
C07853	-	-	Clidinium	metab_10036	http://www.kegg.jp/entry/C07853	Clidinium
C22203	-	-	Isophthalate;Isophthalic acid	metab_10041	http://www.kegg.jp/entry/C22203	Isophthalic Acid
C07207	-	-	Zalcitabine;2',3'-Dideoxycytidine	metab_10051	http://www.kegg.jp/entry/C07207	Zalcitabine
C09756	-	-	Homoeriodictyol;Eriodictyol 3'-methyl ether	metab_10052	http://www.kegg.jp/entry/C09756	Homoeriodictyol
C00786	-	-	(-)-Vestitone;Vestitone	metab_10080	http://www.kegg.jp/entry/C00786	Vestitone
C02646	-	-	4-Coumaryl alcohol;4-Hydroxycinnamyl alcohol;p-Coumaryl alcohol	metab_10091	http://www.kegg.jp/entry/C02646	4-Coumaryl alcohol
C18377	-	-	Thiamine disulfide	metab_10101	http://www.kegg.jp/entry/C18377	Thiamine disulfide
C16718	-	-	Limonoate A-ring-lactone	metab_10102	http://www.kegg.jp/entry/C16718	Limonoate a-ring-lactone
C16652	-	-	3-Oxovalproic acid;2-n-Propyl-3-oxopentanoic acid;3-Keto-VPA	metab_10107	http://www.kegg.jp/entry/C16652	3-Oxovalproic acid
C02673	-	-	Desacetoxyvindoline;16-Methoxy-2,3-dihydro-3-hydroxy-N-methyltabersonine;Deacetoxyvindoline	metab_10128	http://www.kegg.jp/entry/C02673	Desacetoxyvindoline
C16241	-	-	(R)-Lipoate;(R)-Lipoic acid;(R)-(+)-Lipoate;R-(+)-Lipoic acid;1,2-Dithiolane-3R-pentanoic acid	metab_10129	http://www.kegg.jp/entry/C16241	(R)-Lipoic acid
C03672	-	-	3-(4-Hydroxyphenyl)lactate;4-Hydroxyphenyllactate;p-Hydroxyphenyllactate;2-Hydroxy-3-(4-hydroxyphenyl)propanoate	metab_10185	http://www.kegg.jp/entry/C03672	3-(4-Hydroxyphenyl)lactate
C16915	-	-	Arctiin	metab_10189	http://www.kegg.jp/entry/C16915	Arctiin
C06356	-	-	2,4,6-Trihydroxybenzophenone;Phenyl(2,4,6-trihydroxyphenyl)-methanone	metab_10196	http://www.kegg.jp/entry/C06356	2,4,6-Trihydroxybenzophenone
C00933	-	-	Sinapine;Sinapoylcholine	metab_10211	http://www.kegg.jp/entry/C00933	Sinapine
C02887	-	-	Sinapoyl malate;Sinapoyl-(S)-malate	metab_10234	http://www.kegg.jp/entry/C02887	Sinapoyl-(S)-malate
C08439	-	-	Phalloidin;Phalloidine	metab_10244	http://www.kegg.jp/entry/C08439	Phalloidine
C02710	-	-	N-Acetyl-L-leucine	metab_10254	http://www.kegg.jp/entry/C02710	Acetyl-DL-Leucine
C05366	-	-	(+)-Pinoresinol	metab_10265	http://www.kegg.jp/entry/C05366	(+)-Pinoresinol
C01043	-	-	N-Carbamoylsarcosine	metab_10287	http://www.kegg.jp/entry/C01043	N-Carbamoylsarcosine
C17642	-	-	Cinncassiol C2	metab_10288	http://www.kegg.jp/entry/C17642	Cinncassiol C2
C12045	-	-	Ansamitocin P-3;Ansamitosin P-3;Antibiotic C15003P3;C15003P3;Maytansinol isobutyrate;2'-De(acetylmethylamino)-2'-methylmaytansine	metab_10327	http://www.kegg.jp/entry/C12045	Ansamitocin P-3
C17868	-	-	Morusinol;Oxyhydromorusin	metab_10334	http://www.kegg.jp/entry/C17868	Morusinol
C03868	-	-	Indole-3-acetyl-myo-inositol;Indol-3-ylacetyl-myo-inositol;Indole-3-ylacetyl-myo-inositol	metab_10339	http://www.kegg.jp/entry/C03868	Indole-3-acetyl-myo-inositol
C09231	-	-	Perlolyrine	metab_10348	http://www.kegg.jp/entry/C09231	Perlolyrine
C02730	-	-	2-Succinylbenzoate;o-Succinylbenzoate;Succinylbenzoate	metab_10354	http://www.kegg.jp/entry/C02730	2-succinylbenzoate
C13334	-	-	Pitavastatin;(3R,5S,E)-7-(2-cyclopropyl-4-(4-fluorophenyl)quinolin-3-yl)-3,5-dihydroxyhept-6-enoate	metab_10413	http://www.kegg.jp/entry/C13334	Pitavastatin Lactone
C02710	-	-	N-Acetyl-L-leucine	metab_10443	http://www.kegg.jp/entry/C02710	N-Acetylleucine
C07834	-	-	Paraldehyde	metab_10444	http://www.kegg.jp/entry/C07834	Paraldehyde
C21540	-	-	Quinaprilat	metab_10453	http://www.kegg.jp/entry/C21540	Quinaprilat
C17268	-	-	Pyruvophenone;1-Phenyl-1,2-propanedione	metab_10456	http://www.kegg.jp/entry/C17268	1-Phenyl-1,2-propanedione
C17756	-	-	2-Descarboxy-cyclo-dopa;Indoline-5,6-diol;5,6-Indolinediol	metab_10469	http://www.kegg.jp/entry/C17756	Leukoaminochrome
C12629	-	-	Isoswertisin 2''-rhamnoside;7-O-Methylvitexin 2''-O-beta-L-rhamnoside;2''-O-Rhamnosylisoswertisin	metab_10477	http://www.kegg.jp/entry/C12629	Isowertin 2''-rhamnoside
C09830	-	-	Poncirin;Isosakuranetin 7-O-neohesperidoside	metab_10478	http://www.kegg.jp/entry/C09830	Poncirin
C00715	-	-	Pterin;2-Amino-4-oxopteridine;2-Amino-4-hydroxypteridine	metab_10481	http://www.kegg.jp/entry/C00715	Pterin
C01751	-	-	Resorcinol;Resorcin;1,3-Benzenediol;1,3-Dihydroxybenzene;m-Hydroquinone	metab_10484	http://www.kegg.jp/entry/C01751	Resorcinol
C10504	-	-	Melannin	metab_10495	http://www.kegg.jp/entry/C10504	Melanettin
C08717	-	-	Silychristin	metab_10570	http://www.kegg.jp/entry/C08717	Silicristin
C04043	-	-	3,4-Dihydroxyphenylacetaldehyde;Protocatechuatealdehyde	metab_10575	http://www.kegg.jp/entry/C04043	3,4-Dihydroxyphenylacetaldehyde
C02549	-	-	Kievitone hydrate	metab_10600	http://www.kegg.jp/entry/C02549	Kievitone hydrate
C00504	Vitamins and cofactors	Vitamins	Folate;Pteroylglutamic acid;Folic acid	metab_10602	http://www.kegg.jp/entry/C00504	Folic acid
C10418	-	-	5-Deoxykievitone;(+-)-5-Deoxykievitone	metab_10607	http://www.kegg.jp/entry/C10418	5-Deoxykievitone
C11380	-	-	Apocynin;Acetovanillone	metab_10610	http://www.kegg.jp/entry/C11380	Acetovanillone
C07601	-	-	Ginkgolide A	metab_10625	http://www.kegg.jp/entry/C07601	Ginkgolide A
C05198	-	-	5'-Deoxyadenosine	metab_10650	http://www.kegg.jp/entry/C05198	5'-Deoxyadenosine
C12101	-	-	1-Cyclohexenecarboxylic acid;Cyclohex-1-enecarboxylic acid;1-Cyclohexene-1-carboxylic acid	metab_10655	http://www.kegg.jp/entry/C12101	1-Cyclohexene-1-carboxylic acid
C05636	-	-	3-Hydroxykynurenamine	metab_10708	http://www.kegg.jp/entry/C05636	3-Hydroxykynurenamine
C06980	-	-	Esmolol	metab_10710	http://www.kegg.jp/entry/C06980	Esmolol
C10195	-	-	Vicenin-2;Apigenin-6,8-di-C-glycoside;5,7,4'-Trihydroxyflavone-6,8-di-C-glucoside	metab_10720	http://www.kegg.jp/entry/C10195	Vicenin 2
C14350	-	-	2,2-Bis(4-hydroxyphenyl)hexafluoropropane;Bisphenol AF	metab_10729	http://www.kegg.jp/entry/C14350	Bisphenol AF
C19911	-	-	Iminodiacetate	metab_10732	http://www.kegg.jp/entry/C19911	Iminodiacetate
C01957	-	-	Secologanate	metab_10757	http://www.kegg.jp/entry/C01957	Secologanate
C02129	-	-	5-Oxohexanoic acid;5-Oxohexanoate;4-Acetylbutyric acid	metab_10770	http://www.kegg.jp/entry/C02129	4-Acetylbutyrate
C10448	-	-	Dihydroconiferyl alcohol;4-Hydroxy-3-methoxy-benzenepropanol	metab_10772	http://www.kegg.jp/entry/C10448	Dihydroconiferyl alcohol
C07344	-	-	3-Hydroxyquinine	metab_10779	http://www.kegg.jp/entry/C07344	3-Hydroxyquinine
C05635	-	-	5-Hydroxyindoleacetate	metab_10798	http://www.kegg.jp/entry/C05635	5-Hydroxyindoleacetic acid
C09273	-	-	Luvangetin;10-Methoxy-8,8-dimethyl-2H,8H-benzo[1,2-b:5,4-b']dipyran-2-one	metab_10807	http://www.kegg.jp/entry/C09273	Luvangetin
C09805	-	-	Neoeriocitrin;Eriodictyol 7-O-neohesperidoside	metab_10819	http://www.kegg.jp/entry/C09805	Isoeriocitrin
C17602	-	-	2(3H)-Furanone;alpha-Crotonolactone	metab_10829	http://www.kegg.jp/entry/C17602	Furanone A
C14441	-	-	16-Ketoestrone;3-Hydroxy-1,3,5(10)-estratriene-16,17-dione	metab_10840	http://www.kegg.jp/entry/C14441	16-Oxoestrone
C05620	-	-	N-Acetyl-D-phenylalanine	metab_10869	http://www.kegg.jp/entry/C05620	N-Acetyl-D-phenylalanine
C15474	-	-	Tropolone	metab_10870	http://www.kegg.jp/entry/C15474	Tropolone
C01454	-	-	Toluate;p-Toluate;p-Toluic acid;4-Methylbenzoic acid;Toluenecarboxylic acid;Crithminic acid	metab_10909	http://www.kegg.jp/entry/C01454	4-Methylbenzoic Acid
C16655	-	-	2-n-Propyl-4-oxopentanoic acid;4-Oxovalproic acid;4-Keto-VPA	metab_10919	http://www.kegg.jp/entry/C16655	2-n-Propyl-4-oxopentanoic acid
C02656	Organic acids	Carboxylic acids	Pimelate;Pimelic acid;Heptanedioic acid;6-Carboxyhexanoate	metab_10920	http://www.kegg.jp/entry/C02656	Pimelic Acid
C17066	-	-	Shanzhiside	metab_10929	http://www.kegg.jp/entry/C17066	Shanzhiside
C03975	-	-	Isoxanthopterin;2-Amino-4,7-dihydroxypteridine	metab_10955	http://www.kegg.jp/entry/C03975	Isoxanthopterin
C14694	-	-	N-Phenyl-2-naphthylamine;Neozone;2-Phenylaminonaphthalene	metab_10980	http://www.kegg.jp/entry/C14694	N-Phenyl-2-naphthylamine
C07491	-	-	Carbaryl;Carbaril	metab_11036	http://www.kegg.jp/entry/C07491	Carbaryl
C17071	-	-	Sweroside	metab_11058	http://www.kegg.jp/entry/C17071	Sweroside
C16797	-	-	Sennoside C	metab_11060	http://www.kegg.jp/entry/C16797	Sennidin C
C08788	-	-	Zapoterin	metab_11062	http://www.kegg.jp/entry/C08788	Zapoterin
C10474	-	-	Lusitanicoside	metab_11064	http://www.kegg.jp/entry/C10474	Lusitanicoside
C06145	-	-	3-Butyn-1-al	metab_11071	http://www.kegg.jp/entry/C06145	3-Butyn-1-al
C09808	-	-	Phellamurin;8-Prenyldihydrokaempferol 7-glucoside	metab_11076	http://www.kegg.jp/entry/C09808	Prenyl glucoside
C10053	-	-	Bellidifolin;3-Methoxy-1,5,8-trihydroxyxanthone	metab_11082	http://www.kegg.jp/entry/C10053	Bellidifolin
C16765	-	-	Citrinin	metab_11090	http://www.kegg.jp/entry/C16765	Citrinin
C17759	-	-	1-O-Feruloyl-beta-D-glucose;1-Feruloyl-D-glucose	metab_11093	http://www.kegg.jp/entry/C17759	1-O-Feruloyl-beta-D-glucose
C04556	-	-	4-Amino-2-methyl-5-(phosphooxymethyl)pyrimidine;(4-Amino-2-methylpyrimidin-5-yl)methyl phosphate;4-Amino-5-hydroxymethyl-2-methylpyrimidine phosphate;HMP-P	metab_11127	http://www.kegg.jp/entry/C04556	(4-Amino-2-methylpyrimidin-5-YL)methyl dihydrogen phosphate
C03093	-	-	7,8-Dihydroxycoumarin;Daphnetin	metab_11128	http://www.kegg.jp/entry/C03093	7,8-Dihydroxycoumarin
C11871	-	-	Gibberellin A5	metab_11136	http://www.kegg.jp/entry/C11871	Gibberellin A5
C06505	-	-	Cob(I)yrinate a,c diamide;Cob(I)yrinate diamide;Cob(I)yrinic acid a,c-diamide	metab_11159	http://www.kegg.jp/entry/C06505	Cob(I)yrinate a,c diamide
C00966	-	-	2-Dehydropantoate	metab_11192	http://www.kegg.jp/entry/C00966	2-dehydropantoate
C06570	Antibiotics	Polyketides and nonribosomal peptides	Tetracycline	metab_11201	http://www.kegg.jp/entry/C06570	Tetracycline
C09049	-	-	Visnagin	metab_11219	http://www.kegg.jp/entry/C09049	Visnagin
C17834	-	-	Spinosin	metab_11223	http://www.kegg.jp/entry/C17834	Spinosin
C11868	-	-	Gibberellin A34	metab_11227	http://www.kegg.jp/entry/C11868	Gibberellin A34
C14207	-	-	M2;N-(3,5-Dichlorophenyl)-2-hydroxy-2-methyl-3-butenamide;3',5'-Dichloro-2-hydroxy-2-methylbut-3-enanilide	metab_11231	http://www.kegg.jp/entry/C14207	Vinclozolin M2
C10490	-	-	Safrole	metab_11236	http://www.kegg.jp/entry/C10490	4-Allylpyrocatechol
C02389	-	-	p-Benzosemiquinone;4-Hydroxyphenoxy radical	metab_11295	http://www.kegg.jp/entry/C02389	P-Benzosemiquinone
C05587	-	-	3-Methoxytyramine	metab_11317	http://www.kegg.jp/entry/C05587	3-Methoxytyramine
C09793	-	-	Narirutin;Naringenin 7-O-rutinoside	metab_11362	http://www.kegg.jp/entry/C09793	Narirutin
C09781	-	-	Geniposide	metab_11384	http://www.kegg.jp/entry/C09781	Geniposide
C17883	-	-	4-Vinylguaiacol	metab_11387	http://www.kegg.jp/entry/C17883	2-Methoxy-4-vinylphenol
C07049	-	-	Imipramine	metab_11394	http://www.kegg.jp/entry/C07049	Lofepramine
C08734	-	-	Ammelide;2,4-Dihydroxy-6-amino-1,3,5-triazine	metab_11395	http://www.kegg.jp/entry/C08734	Ammelide
C12305	-	-	Methyl salicylate;Methyl 2-hydroxybenzoate	metab_11423	http://www.kegg.jp/entry/C12305	Methyl 2-hydroxybenzoate
C02052	-	-	Maltotetraose	metab_11431	http://www.kegg.jp/entry/C02052	Maltotetraose
C03684	-	-	6-Pyruvoyltetrahydropterin;6-(1,2-Dioxopropyl)-5,6,7,8-tetrahydropterin;6-Pyruvoyl-5,6,7,8-tetrahydropterin	metab_11434	http://www.kegg.jp/entry/C03684	Dyspropterin
C01987	-	-	2-Aminophenol;2-Hydroxyaniline;2-Aminobenzenol;o-Aminophenol	metab_11440	http://www.kegg.jp/entry/C01987	2-Aminophenol
C01604	-	-	Phlorizin;Phlorhizin;Phloridzin	metab_11448	http://www.kegg.jp/entry/C01604	Phlorizin
C17430	-	-	Kanokoside C	metab_11490	http://www.kegg.jp/entry/C17430	Kanokoside C
C10266	-	-	Isorhapontin	metab_11497	http://www.kegg.jp/entry/C10266	Isorhapontin
C10164	-	-	Picolinic acid;2-Pyridinecarboxylic acid	metab_11518	http://www.kegg.jp/entry/C10164	Picolinic acid
C17645	-	-	Cinncassiol A	metab_11526	http://www.kegg.jp/entry/C17645	Cinncassiol A
C10524	-	-	Puerarin	metab_11528	http://www.kegg.jp/entry/C10524	Puerarin
C01692	-	-	Disulfiram;Tetraethylthiuram disulfide	metab_11553	http://www.kegg.jp/entry/C01692	Thermophillin
C04164	-	-	trans-Cinnamoyl beta-D-glucoside;1-O-trans-Cinnamoyl-beta-D-glucopyranose	metab_11561	http://www.kegg.jp/entry/C04164	Trans-cinnamoyl-beta-D-glucoside
C18510	-	-	Prallethrin	metab_11574	http://www.kegg.jp/entry/C18510	Prallethrin
C00482	-	-	Sinapate;Sinapic acid;3,5-Dimethoxy-4-hydroxycinnamic acid	metab_11578	http://www.kegg.jp/entry/C00482	Sinapic Acid
C01623	-	-	UDP-apiose;UDP-D-apiose;UDP-alpha-D-apiose	metab_11589	http://www.kegg.jp/entry/C01623	UDP-D-apiose
C03351	-	-	3-Hydroxybenzyl alcohol;3-Hydroxybenzenemethanol	metab_11622	http://www.kegg.jp/entry/C03351	3-Hydroxybenzyl alcohol glucoside
C16901	-	-	Latrunculin A	metab_11646	http://www.kegg.jp/entry/C16901	Latrunculin a
C21557	-	-	Laninamivir	metab_11663	http://www.kegg.jp/entry/C21557	Laninamivir
C06044	-	-	4-Hydroxyphenylethanol;Tyrosol	metab_11669	http://www.kegg.jp/entry/C06044	Tyrosol
C03884	-	-	N(omega)-Methyl-L-arginine;N(G)-Monomethyl-L-arginine	metab_11698	http://www.kegg.jp/entry/C03884	L-Targinine
C09769	-	-	Asperuloside	metab_11702	http://www.kegg.jp/entry/C09769	Asperuloside
C00852	-	-	Chlorogenate;Chlorogenic acid;Caffeoyl quinic acid;trans-5-O-Caffeoyl-D-quinate	metab_11720	http://www.kegg.jp/entry/C00852	Chlorogenic acid
C05944	-	-	Pantothenol;(R)-2,4-Dihydroxy-N-(3-hydroxypropyl)-3,3-dimethylbutanamide;Dexpanthenol;2,4-Dihydroxy-N-(3-hydroxypropyl)-3,3-dimethylbutanamide;(+)-Panthenol;Bepanthen;Bepanthene;Bepantol;D-(+)-2,4-Dihydroxy-N-(3-hydroxypropyl)-3,3-dimethylbutyramide;Cozyme;D(+)-Panthenol;D(+)-Pantothenyl alcohol;D-P-A Injection;D-Panthenol;d-Pantothenol;d-Pantothenyl alcohol;Ilopan;Motilyn;Panadon;Panthenol;Panth…	metab_11776	http://www.kegg.jp/entry/C05944	Dexpanthenol
C06071	-	-	Deoxyloganin;7-Deoxyloganin	metab_11780	http://www.kegg.jp/entry/C06071	Deoxyloganin
C08312	-	-	Psilocin	metab_11801	http://www.kegg.jp/entry/C08312	Psilocin
C10485	-	-	Plantamajoside	metab_11821	http://www.kegg.jp/entry/C10485	Plantamajoside
C10128	-	-	Arecaidine	metab_11834	http://www.kegg.jp/entry/C10128	Arecaidine
C09816	-	-	Benzylsuccinate;(R)-2-Benzylsuccinate	metab_11853	http://www.kegg.jp/entry/C09816	(R)-2-Benzylsuccinate
C17867	-	-	Cyclomorusin	metab_11863	http://www.kegg.jp/entry/C17867	Cyclomorusin
C20203	-	-	Capsiate	metab_11874	http://www.kegg.jp/entry/C20203	Dihydrocapsiate
C00417	Organic acids	Carboxylic acids	cis-Aconitate;cis-Aconitic acid	metab_11915	http://www.kegg.jp/entry/C00417	Cis-Aconitic acid
C07437	-	-	Phensuximide	metab_11927	http://www.kegg.jp/entry/C07437	Phensuximide
C00835	-	-	Sepiapterin	metab_11966	http://www.kegg.jp/entry/C00835	Sepiapterin
C01657	-	-	Ac-Tyr-OEt;N-Acetyl-L-tyrosine ethyl ester;Ethyl N-alpha-acetyl-tyrosinate	metab_11969	http://www.kegg.jp/entry/C01657	N-Acetyl-L-Tyrosine
C02505	-	-	2-Phenylacetamide;alpha-Phenylacetamide	metab_11980	http://www.kegg.jp/entry/C02505	2-Phenylacetamide
C01542	-	-	o-Cresol;2-Hydroxytoluene;o-Methylphenol	metab_11991	http://www.kegg.jp/entry/C01542	O-Cresol
C01456	-	-	Tropate;Tropic acid;alpha-(Hydroxymethyl)phenylacetic acid	metab_11998	http://www.kegg.jp/entry/C01456	Tropate
C05839	-	-	cis-beta-D-Glucosyl-2-hydroxycinnamate;beta-D-Glucosyl-2-coumarinate	metab_12010	http://www.kegg.jp/entry/C05839	Cis-Melilotoside
C08539	-	-	Betanidin;(2S)-4-[2-[(2S)-2-Carboxy-2,3-dihydro-5,6-dihydroxy-1H-indol-1-yl]ethenyl]-2,3-dihydro-2,6-pyridinedicarboxylic acid	metab_12015	http://www.kegg.jp/entry/C08539	Betanidin
C00203	-	-	UDP-N-acetyl-D-galactosamine;UDP-N-acetyl-alpha-D-galactosamine	metab_12017	http://www.kegg.jp/entry/C00203	Lactosamine
C14754	-	-	Zearalanone;(S)-Zearalanone	metab_12061	http://www.kegg.jp/entry/C14754	Zearalanone
C09001	-	-	5,7-Dihydroxychromone	metab_12066	http://www.kegg.jp/entry/C09001	5,7-Dihydroxy-4H-1-benzopyran-4-one
C19559	-	-	(1aalpha,2beta,3alpha,11calpha)-1a,2,3,11c-Tetrahydro-6,11-dimethylbenzo[6,7]phenanthro[3,4-b]oxirene-2,3-diol	metab_12077	http://www.kegg.jp/entry/C19559	(1aalpha,2beta,3alpha,11calpha)-1a,2,3,11c-Tetrahydro-6,11-dimethylbenzo[6,7]phenanthro[3,4-b]oxirene-2,3-diol
C00251	-	-	Chorismate;Chorismic acid;(3R,4R)-3-[(1-Carboxyethenyl)oxy]-4-hydroxycyclohexa-1,5-diene-1-carboxylate	metab_12080	http://www.kegg.jp/entry/C00251	Chorismate
C02519	-	-	4-Methoxybenzoate;4-Methoxybenzoic acid;4-Anisic acid	metab_12081	http://www.kegg.jp/entry/C02519	P-Anisic Acid
C07228	-	-	Raloxifene;LY 139481	metab_12087	http://www.kegg.jp/entry/C07228	Raloxifene
C05625	-	-	Rutin;3-[[6-O-(6-Deoxy-alpha-L-mannopyranosyl)-beta-D-glucopyranosyl]oxy]-2-(3,4-dihydroxyphenyl)-5,7-dihydroxy-4H-1-benzopyran-4-one;Quercetin 3-rutinoside;Rutoside;Phytomelin	metab_12106	http://www.kegg.jp/entry/C05625	Rutin
C06996	-	-	Fenfluramine	metab_12116	http://www.kegg.jp/entry/C06996	Fenfluramine
C19059	-	-	Barban	metab_12131	http://www.kegg.jp/entry/C19059	Barban
C12205	-	-	5-Hydroxyconiferyl alcohol	metab_12181	http://www.kegg.jp/entry/C12205	5-Hydroxyconiferyl alcohol
C06728	-	-	3-Ethylcatechol;2,3-Dihydroxyethylbenzene;3-Ethyl-benzene-1,2-diol	metab_12199	http://www.kegg.jp/entry/C06728	3-Ethyl-1,2-benzenediol
C09707	-	-	Phaseic acid	metab_12221	http://www.kegg.jp/entry/C09707	Phaseic acid
C01937	-	-	Methotrexate	metab_12230	http://www.kegg.jp/entry/C01937	Methotrexate
C17822	-	-	3,4,5-Trimethoxytoluene	metab_12235	http://www.kegg.jp/entry/C17822	1,2,3-Trimethoxy-5-methylbenzene
C06104	Organic acids	Carboxylic acids	Adipate;Adipic acid;Hexanedioate;Hexan-1,6-dicarboxylate;Hexanedioic acid	metab_12262	http://www.kegg.jp/entry/C06104	Adipic Acid
C20362	-	-	Ethyl maltol	metab_12291	http://www.kegg.jp/entry/C20362	Ethyl maltol
C08558	-	-	Tuberonic acid glucoside;12-Hydroxyjasmonic acid 12-O-beta-D-glucoside	metab_12306	http://www.kegg.jp/entry/C08558	12-Hydroxyjasmonic acid glucoside
C05253	-	-	2-Amino-4-oxo-6-(1',2',3'-trihydroxypropyl)-diquinoid-7,8-dihydroxypterin	metab_12308	http://www.kegg.jp/entry/C05253	2-Amino-4-oxo-6-(1',2',3'-trihydroxypropyl)-diquinoid-7,8-dihydroxypterin
C05827	-	-	Methylimidazole acetaldehyde;1-Methylimidazole-4-acetaldehyde;Methylimidazoleacetaldehyde	metab_12336	http://www.kegg.jp/entry/C05827	Methylimidazole acetaldehyde
C19333	-	-	Aziridyl benzoquinone;Benzoquinone aziridine	metab_12347	http://www.kegg.jp/entry/C19333	Aziridyl benzoquinone
C00143	-	-	5,10-Methylenetetrahydrofolate;(6R)-5,10-Methylenetetrahydrofolate;5,10-Methylene-THF	metab_12355	http://www.kegg.jp/entry/C00143	5,10-Methylene-THF
C09283	-	-	Peucedanin	metab_12404	http://www.kegg.jp/entry/C09283	Peucedanin
C05648	-	-	5-Hydroxy-N-formylkynurenine;5-Hydroxy-N-formyl-L-kynurenine	metab_12423	http://www.kegg.jp/entry/C05648	5-Hydroxy-N-formylkynurenine
C09775	-	-	Catalposide	metab_12436	http://www.kegg.jp/entry/C09775	Catalposide
C08570	-	-	Tuliposide B	metab_12439	http://www.kegg.jp/entry/C08570	Tuliposide B
C07203	-	-	Metronidazole	metab_12456	http://www.kegg.jp/entry/C07203	Metronidazole
C06046	-	-	Salidroside;p-Hydroxyphenethyl alcohol 1-O-beta-D-glucoside;Tyrosol glucoside	metab_12457	http://www.kegg.jp/entry/C06046	Salidroside
C08430	-	-	Convicine	metab_12461	http://www.kegg.jp/entry/C08430	Convicine
C19147	-	-	Piperonyl sulfoxide	metab_12472	http://www.kegg.jp/entry/C19147	Piperonyl sulfoxide
C01839	-	-	Orsellinate;o-Orsellinic acid;2,4-Dihydroxy-6-methylbenzoic acid;2,4-Dihydroxy-6-methylbenzoate;4,6-Dihydroxy-o-toluic acid	metab_12478	http://www.kegg.jp/entry/C01839	Ethyl benzoate
C07826	-	-	Aprobarbital	metab_12495	http://www.kegg.jp/entry/C07826	Aprobarbital
C09614	-	-	Butin;(-)-Butin;7,3',4'-Trihydroxyflavanone	metab_12498	http://www.kegg.jp/entry/C09614	Butin
C12110	-	-	Gabaculine;3-Amino-2,3-dihydrobenzoic acid	metab_12546	http://www.kegg.jp/entry/C12110	3-Amino-2,3-dihydrobenzoic acid
C00234	-	-	10-Formyltetrahydrofolate;10-Formyl-THF	metab_12549	http://www.kegg.jp/entry/C00234	10-Formyltetrahydrofolate
C10812	-	-	Piperonal	metab_12604	http://www.kegg.jp/entry/C10812	3,4-Methylenedioxybenzaldehyde
C08262	-	-	3-Methylbutanoic acid;Isovaleric acid;Isovalerate	metab_12629	http://www.kegg.jp/entry/C08262	Isovaleric Acid
C06556	-	-	Deisopropylatrazine	metab_12638	http://www.kegg.jp/entry/C06556	Deisopropylatrazine
C08548	-	-	Humilixanthin	metab_12644	http://www.kegg.jp/entry/C08548	Humilixanthin
C02637	-	-	3-Dehydroshikimate	metab_12666	http://www.kegg.jp/entry/C02637	3-dehydroshikimate
C03423	-	-	O-beta-D-Glucosylzeatin;O-beta-D-Glucosyl-trans-zeatin;trans-Zeatin-O-glucoside	metab_12673	http://www.kegg.jp/entry/C03423	6-(4-O-beta-D-Glucosyl-3-methyl-trans-but-2-enyl-amino)-purine
C02538	Hormones and transmitters	Steroid hormones	Estrone 3-sulfate	metab_12721	http://www.kegg.jp/entry/C02538	Estrone sulfate
C18527	-	-	Fluazifop	metab_12722	http://www.kegg.jp/entry/C18527	Fluazifop
C16748	-	-	Patulin	metab_12739	http://www.kegg.jp/entry/C16748	Patulin
C00331	-	-	Indolepyruvate;Indolepyruvic acid;(Indol-3-yl)pyruvate;Indole-3-pyruvate;3-(Indol-3-yl)pyruvate	metab_12760	http://www.kegg.jp/entry/C00331	3-(3-Indolyl)-2-oxopropanoic acid
C11210	-	-	Cefoselis	metab_12811	http://www.kegg.jp/entry/C11210	Cefoselis
C00931	-	-	Porphobilinogen	metab_12840	http://www.kegg.jp/entry/C00931	Porphobilinogen
C07708	-	-	Miglitol	metab_12844	http://www.kegg.jp/entry/C07708	Miglitol
C02504	-	-	alpha-Isopropylmalate;(2S)-2-Isopropylmalate;(2S)-2-Hydroxy-2-isopropylsuccinic acid;2-Isopropylmalic acid;3-Carboxy-3-hydroxy-4-methylpentanoate;3-Carboxy-3-hydroxyisocaproate;(2S)-2-Isopropylmalic acid	metab_12846	http://www.kegg.jp/entry/C02504	2-Isopropylmalic Acid
C01852	-	-	Secologanin;(-)-Secologanin	metab_12869	http://www.kegg.jp/entry/C01852	Secologanin
C10467	-	-	Irilone	metab_12876	http://www.kegg.jp/entry/C10467	Irilone
C10066	-	-	Gentisin;1,7-Dihydroxy-3-methoxyxanthone	metab_12920	http://www.kegg.jp/entry/C10066	Gentisin
C02946	-	-	4-Acetamidobutanoate;N4-Acetylaminobutanoate	metab_12924	http://www.kegg.jp/entry/C02946	4-Acetamidobutanoic acid
C03033	-	-	beta-D-Glucuronoside;O-beta-D-Glucuronoside;Glucuronide;beta-D-Glucuronide	metab_12927	http://www.kegg.jp/entry/C03033	3-Methoxy-4-hydroxyphenylglycol glucuronide
C03996	-	-	5'-O-beta-D-Glucosylpyridoxine	metab_12930	http://www.kegg.jp/entry/C03996	5'-O-beta-D-Glucosylpyridoxine
C00493	-	-	Shikimate;Shikimic acid;3,4,5-Trihydroxy-1-cyclohexenecarboxylic acid	metab_12951	http://www.kegg.jp/entry/C00493	Shikimic acid
C09964	-	-	Purpurogallin	metab_12952	http://www.kegg.jp/entry/C09964	Purpurogallin
C19548	-	-	N-Vinyl-2-pyrrolidone;1-Ethenyl-2-pyrrolidinone	metab_12970	http://www.kegg.jp/entry/C19548	N-VINYL-2-PYRROLIDONE
C11673	-	-	Geniposidic acid	metab_12971	http://www.kegg.jp/entry/C11673	Geniposidic acid
C04421	-	-	N-Succinyl-LL-2,6-diaminoheptanedioate;N-Succinyl-LL-2,6-diaminopimelate;N-Succinyl-L-2,6-diaminoheptanedioate;N-Succinyl-L-2,6-diaminopimelate	metab_12977	http://www.kegg.jp/entry/C04421	N-Succinyl-L,L-2,6-diaminopimelate
C02946	-	-	4-Acetamidobutanoate;N4-Acetylaminobutanoate	metab_12999	http://www.kegg.jp/entry/C02946	4-Acetamidobutanoate
C04236	-	-	(2S)-2-Isopropyl-3-oxosuccinate;3-Carboxy-4-methyl-2-oxopentanoate;2-Oxo-4-methyl-3-carboxypentanoate	metab_13011	http://www.kegg.jp/entry/C04236	2-Isopropyl-3-oxosuccinate
C08146	-	-	Linezolid	metab_13050	http://www.kegg.jp/entry/C08146	Linezolid
C18650	-	-	Furathiocarb	metab_13082	http://www.kegg.jp/entry/C18650	Furathiocarb
C06939	-	-	Dantrolene	metab_13084	http://www.kegg.jp/entry/C06939	Dantrolene
C01158	-	-	1-O-Galloyl-beta-D-glucose;1-Galloyl-beta-glucose;beta-Glucogallin;1-Galloyl-beta-D-glucose	metab_13089	http://www.kegg.jp/entry/C01158	Galloyl glucose
C08773	-	-	Nomilin	metab_13125	http://www.kegg.jp/entry/C08773	Nomilin
C03958	Hormones and transmitters	Peptide hormones	Thyrotropin-releasing hormone;TRH;Protirelin;Thyroliberin	metab_13133	http://www.kegg.jp/entry/C03958	Thyrotropin releasing hormone
C16431	-	-	trans-Zeatin riboside	metab_13139	http://www.kegg.jp/entry/C16431	Trans-zeatin riboside
C19909	-	-	N-Acetyl-alpha-neuraminate;alpha-Neu5Ac	metab_13150	http://www.kegg.jp/entry/C19909	N-Acetyl-a-neuraminic acid
C10422	-	-	(-)-Glyceollin II	metab_13158	http://www.kegg.jp/entry/C10422	Glyceollin II
C05580	-	-	3,4-Dihydroxymandelate;3,4-Dihydroxymandelic acid;Dihydroxymandelic acid	metab_13174	http://www.kegg.jp/entry/C05580	3,4-Dihydroxymandelic Acid
C08042	-	-	Nitrofurazone;5-Nitro-2-furaldehyde semicarbazone	metab_13175	http://www.kegg.jp/entry/C08042	Nitrofurazone
C05634	-	-	5-Hydroxyindoleacetaldehyde	metab_13177	http://www.kegg.jp/entry/C05634	5-Hydroxyindoleacetaldehyde
C08247	Carbohydrates	Oligosaccharides	Rutinose	metab_13195	http://www.kegg.jp/entry/C08247	Rutinose
C00364	Nucleic acids	Nucleotides	dTMP;Thymidine 5'-phosphate;Deoxythymidine 5'-phosphate;Thymidylic acid;5'-Thymidylic acid;Thymidine monophosphate;Deoxythymidylic acid;Thymidylate	metab_13199	http://www.kegg.jp/entry/C00364	5'-Thymidylic Acid
C05932	-	-	N-Succinyl-L-glutamate 5-semialdehyde;(2S)-2-(3-Carboxypropanoylamino)-5-oxopentanoic acid	metab_13218	http://www.kegg.jp/entry/C05932	N2-Succinyl-L-glutamic acid 5-semialdehyde
C00478	-	-	Lichenin;Lichenan	metab_13219	http://www.kegg.jp/entry/C00478	Lichenin
C03927	-	-	3-Hydroxy-4H-pyrid-4-one;3-Hydroxypyridin-4(1H)-one;3-Hydroxy-4(1H)-pyridinone	metab_13254	http://www.kegg.jp/entry/C03927	Pyridine-3,4-diol
C05926	-	-	Neopterin;[S-(R*,S*)]-2-amino-6-(1,2,3-trihydroxypropyl)-1H-pteridin-4-one;[S-(R*,S*)]-2-amino-6-(1,2,3-trihydroxypropyl)-1H-pteridine-4-one;[S-(R*,S*)]-2-Amino-6-(1,2,3-trihydroxypropyl)-1H-pteridin-4-on;6-(D-erythro-1,2,3-Trihydroxypropyl)pterin;6-D-erythro-Neopterin;D-erythro-Neopterin;D-Neopterin	metab_13259	http://www.kegg.jp/entry/C05926	Neopterin
C00042	Organic acids	Carboxylic acids	Succinate;Succinic acid;Butanedionic acid;Ethylenesuccinic acid	metab_13271	http://www.kegg.jp/entry/C00042	Succinic Acid
C03341	-	-	2-Amino-4-oxopentanoic acid;2-Amino-4-oxopentanoate;(2R)-2-Amino-4-oxopentanoate	metab_13280	http://www.kegg.jp/entry/C03341	2-Amino-4-oxopentanoic acid
C05399	-	-	Melibiitol;6-O-alpha-D-Galactosyl-D-glucitol	metab_13281	http://www.kegg.jp/entry/C05399	Melibiitol
C21833	-	-	Kaempferol-3-O-rutinoside;Nictoflorin	metab_13300	http://www.kegg.jp/entry/C21833	Kaempferol-3-O-rutinoside
C00785	-	-	Urocanate;Urocanic acid	metab_13313	http://www.kegg.jp/entry/C00785	Urocanic Acid
C00900	-	-	2-Acetolactate;2-Hydroxy-2-methyl-3-oxobutanoic acid	metab_13321	http://www.kegg.jp/entry/C00900	2-Acetolactate
C06878	-	-	Cefadroxil	metab_13331	http://www.kegg.jp/entry/C06878	Cefadroxil
C12201	-	-	(+/-)-6-Acetonyldihydrosanguinarine;6-Acetonyl-5,6-dihydrosanguinarine;(+/-)-8-Acetonyldihydrosanguinarine	metab_13340	http://www.kegg.jp/entry/C12201	Xi-8-Acetonyldihydrosanguinarine
C01801	Carbohydrates	Monosaccharides	Deoxyribose;2-Deoxy-D-erythro-pentose;Thyminose;2-Deoxy-D-ribose	metab_13350	http://www.kegg.jp/entry/C01801	Deoxyribose
C08349	-	-	beta-D-Glucosamine	metab_13394	http://www.kegg.jp/entry/C08349	Beta-D-Glucosamine
C00105	Nucleic acids	Nucleotides	UMP;Uridylic acid;Uridine monophosphate;Uridine 5'-monophosphate;5'Uridylic acid;Uridylate	metab_13396	http://www.kegg.jp/entry/C00105	Uridine-5'-Monophosphate
C00815	-	-	Citramalate;Citramalic acid;alpha-Hydroxypyrotartaric acid;2-Methylmalic acid	metab_13407	http://www.kegg.jp/entry/C00815	Citramalic Acid
C07041	-	-	Hydrochlorothiazide	metab_13440	http://www.kegg.jp/entry/C07041	Hydrochlorothiazide
C08247	Carbohydrates	Oligosaccharides	Rutinose	metab_13502	http://www.kegg.jp/entry/C08247	6-O-(6-Deoxy-alpha-L-mannopyranosyl)-beta-D-glucopyranose
C00507	Carbohydrates	Monosaccharides	L-Rhamnose;6-Deoxy-L-mannose;L-Mannomethylose;L-Rhamnopyranose	metab_13513	http://www.kegg.jp/entry/C00507	Rhamnose
C16265	-	-	N-Acetylgalactosamine 4-sulfate	metab_13549	http://www.kegg.jp/entry/C16265	N-Acetylgalactosamine 4-sulphate
C06897	-	-	Cephradine;Cefradine	metab_13585	http://www.kegg.jp/entry/C06897	Cefradine
C04871	-	-	Haloxyfop;(RS)-2-[4-(3-Chloro-5-trifluoromethyl-2-pyridyloxy)phenoxy]propionic acid	metab_13638	http://www.kegg.jp/entry/C04871	Haloxyfop-P
C00043	-	-	UDP-N-acetyl-alpha-D-glucosamine;UDP-N-acetyl-D-glucosamine;UDP-N-acetylglucosamine	metab_13647	http://www.kegg.jp/entry/C00043	Uridine diphosphate-N-acetylglucosamine
C13758	-	-	Bay-K-8644;BayK8644	metab_13738	http://www.kegg.jp/entry/C13758	Methyl 2,6-dimethyl-5-nitro-4-[2-(trifluoromethyl)phenyl]-1,4-dihydropyridine-3-carboxylate
C00846	-	-	3-Oxoadipate;3-Oxoadipic acid;3-Keto-adipate;3-Oxohexanedioic acid	metab_13747	http://www.kegg.jp/entry/C00846	3-Oxoadipic acid
C00492	-	-	Raffinose;Melitose;Melitriose;Gossypose;6G-alpha-D-galactosylsucrose	metab_13751	http://www.kegg.jp/entry/C00492	Raffinose
C05584	-	-	3-Methoxy-4-hydroxymandelate;Vanillylmandelic acid	metab_13786	http://www.kegg.jp/entry/C05584	Atrolactic acid
C21045	-	-	D-Digitoxose;2,6-Dideoxy-D-ribo-hexopyranose	metab_13796	http://www.kegg.jp/entry/C21045	D-Digitoxose
C01118	-	-	O-Succinyl-L-homoserine;O4-Succinyl-L-homoserine;O-Succinylhomoserine	metab_13803	http://www.kegg.jp/entry/C01118	O-Succinyl-L-homoserine
C08257	-	-	(-)-Quebrachitol	metab_13806	http://www.kegg.jp/entry/C08257	L-Quebrachitol
C03844	-	-	D-Pinitol;1D-3-O-Methyl-chiro-inositol;5D-5-O-Methyl-chiro-inositol	metab_13810	http://www.kegg.jp/entry/C03844	D-Pinitol
C04779	-	-	rRNA containing a single residue of 2'-O-methyladenosine	metab_13820	http://www.kegg.jp/entry/C04779	2'-O-Methyladenosine
C02711	-	-	N-Acetylhexosamine	metab_13822	http://www.kegg.jp/entry/C02711	2-(Acetylamino)-2-deoxy-alpha-D-mannopyranose
C01046	-	-	N-Methyl-L-glutamate;N-Methyl-L-glutamic acid	metab_13825	http://www.kegg.jp/entry/C01046	N-Methyl-L-Glutamic Acid
C01187	Carbohydrates	Monosaccharides	3-Deoxy-D-manno-octulosonate;Ketodeoxyoctonate;KDO;2-Dehydro-3-deoxy-D-octonate;3-Deoxy-D-manno-2-octulosonate;3-Deoxyoctulosonic acid	metab_13834	http://www.kegg.jp/entry/C01187	3-deoxy-D-manno-octulosonate
C00919	-	-	Choline sulfate	metab_13835	http://www.kegg.jp/entry/C00919	Choline sulfate
C00794	Carbohydrates	Monosaccharides	D-Sorbitol;D-Glucitol;L-Gulitol;Sorbitol	metab_13840	http://www.kegg.jp/entry/C00794	D-Sorbitol
C00137	Carbohydrates	Monosaccharides	myo-Inositol;D-myo-Inositol;1D-myo-Inositol;L-myo-Inositol;1L-myo-Inositol;meso-Inositol;Inositol;Dambose;Cyclohexitol;Meat sugar;Bios I	metab_13862	http://www.kegg.jp/entry/C00137	Myo-Inositol
C08255	-	-	Perseitol;D-glycero-D-galacto-Heptitol	metab_13864	http://www.kegg.jp/entry/C08255	Perseitol
C04257	-	-	N-Acetyl-D-mannosamine 6-phosphate;N-Acetylmannosamine 6-phosphate	metab_13880	http://www.kegg.jp/entry/C04257	N-Acetyl-D-mannosamine 6-phosphate
C01107	-	-	(R)-5-Phosphomevalonate;(R)-5-Phosphomevalonic acid;(R)-Mevalonic acid 5-phosphate	metab_13897	http://www.kegg.jp/entry/C01107	Phosphomevalonic acid
C01718	-	-	Kynurenine;3-Anthraniloylalanine	metab_13899	http://www.kegg.jp/entry/C01718	D-Kynurenine
C01225	-	-	sn-Glycero-3-phospho-1-inositol;1-(sn-Glycero-3-phospho)-1D-myo-inositol	metab_13911	http://www.kegg.jp/entry/C01225	Glycerophosphoinositol
C00506	-	-	L-Cysteate;L-Cysteic acid;3-Sulfoalanine;2-Amino-3-sulfopropionic acid	metab_13929	http://www.kegg.jp/entry/C00506	Cysteic Acid
C02037	-	-	Glycylglycine;N-Glycylglycine	metab_13957	http://www.kegg.jp/entry/C02037	Glycylglycine
C05130	-	-	Imidazole-4-acetaldehyde;Imidazole acetaldehyde	metab_14010	http://www.kegg.jp/entry/C05130	Imidazole-4-acetaldehyde
C11900	-	-	Baccatin III	metab_14153	http://www.kegg.jp/entry/C11900	Baccatin III
C04547	-	-	1,2-Bis(4-hydroxy-3-methoxyphenyl)ethylene	metab_14443	http://www.kegg.jp/entry/C04547	1,2-Bis(4-hydroxy-3-methoxyphenyl)ethylene
C18079	-	-	Isoscopoletin	metab_14446	http://www.kegg.jp/entry/C18079	Isoscopoletin
C00089	Carbohydrates	Oligosaccharides	Sucrose;Cane sugar;Saccharose;1-alpha-D-Glucopyranosyl-2-beta-D-fructofuranoside	metab_14475	http://www.kegg.jp/entry/C00089	Sucrose
C09269	-	-	Imperatorin	metab_14492	http://www.kegg.jp/entry/C09269	Imperatorin
C02947	-	-	4-Coumaroylshikimate;trans-5-O-(4-Coumaroyl)shikimate	metab_14504	http://www.kegg.jp/entry/C02947	4-coumaroylshikimate
C00509	-	-	Naringenin;4',5,7-Trihydroxyflavanone;(2S)-Naringenin;(-)-(2S)-Naringenin	metab_14508	http://www.kegg.jp/entry/C00509	(-)-Naringenin
C19530	-	-	Sulfamethazine	metab_14526	http://www.kegg.jp/entry/C19530	Sulfamethazine
C10294	-	-	Aloe-emodin	metab_14545	http://www.kegg.jp/entry/C10294	Aloe-Emodin
C05504	-	-	16-Glucuronide-estriol;16alpha,17beta-Estriol 16-(beta-D-glucuronide)	metab_14586	http://www.kegg.jp/entry/C05504	Estriol-16-Glucuronide
C05498	-	-	11beta-Hydroxyprogesterone;11beta-Hydroxypregn-4-ene-3,20-dione	metab_14592	http://www.kegg.jp/entry/C05498	11b-Hydroxyprogesterone
C14827	-	-	9(S)-HPODE;9(S)-HPOD;(10E,12Z)-(9S)-9-Hydroperoxyoctadeca-10,12-dienoic acid;(9S,10E,12Z)-9-Hydroperoxy-10,12-octadecadienoate	metab_14606	http://www.kegg.jp/entry/C14827	9(S)-HpODE
C04685	Lipids	Eicosanoids	(13E)-(15S)-15-Hydroxy-9-oxoprosta-10,13-dienoate;Prostaglandin A1;PGA1	metab_14619	http://www.kegg.jp/entry/C04685	Prostaglandin A1
C09782	-	-	Gentiopicrin;Gentiopicroside	metab_14620	http://www.kegg.jp/entry/C09782	Gentiopicroside
C14153	-	-	alpha-Tocotrienol	metab_14656	http://www.kegg.jp/entry/C14153	Alpha-Tocotrienol
C18021	-	-	Pheophorbide a	metab_14694	http://www.kegg.jp/entry/C18021	Pheophorbide a
C17735	-	-	7-Oxatyphasterol;(22R,23R,24S)-3alpha,22,23-Trihydroxy-7-oxa-5alpha-ergostane-6-one	metab_14734	http://www.kegg.jp/entry/C17735	Demissidine
C05443	Vitamins and cofactors	Vitamins	Vitamin D3;Cholecalciferol;Calciol	metab_14739	http://www.kegg.jp/entry/C05443	Vitamin D3
C15790	-	-	Cathasterone	metab_14740	http://www.kegg.jp/entry/C15790	Cathasterone
C05446	-	-	3alpha,7alpha,12alpha,26-Tetrahydroxy-5beta-cholestane;5beta-Cholestane-3alpha,7alpha,12alpha,26-tetraol;5beta-Cholestane-3alpha,7alpha,12alpha,26-tetrol	metab_14769	http://www.kegg.jp/entry/C05446	27-Deoxy-5b-cyprinol
C09727	-	-	(-)-Epicatechin	metab_14786	http://www.kegg.jp/entry/C09727	L-Epicatechol
C00944	-	-	3-Dehydroquinate;3-Dehydroquinic acid;5-Dehydroquinate;5-Dehydroquinic acid	metab_14808	http://www.kegg.jp/entry/C00944	5-Dehydroquinic acid
C10433	-	-	1-Caffeoyl-beta-D-glucose	metab_14809	http://www.kegg.jp/entry/C10433	1-O-Caffeoyl-beta-D-glucose
C09789	-	-	Naringin;Naringenin 7-O-neohesperidoside;Naringenin 7-O-[alpha-L-rhamnosyl-(1->2)-beta-D-glucoside]	metab_14831	http://www.kegg.jp/entry/C09789	Naringin dihydrochalcone
C08257	-	-	(-)-Quebrachitol	metab_14880	http://www.kegg.jp/entry/C08257	QUEBRACHITOL
C19569	-	-	3-Succinoylpyridine;4-Oxo-4-(pyridin-3-yl)butanoate	metab_14921	http://www.kegg.jp/entry/C19569	3-Succinoylpyridine
C14828	-	-	9,10-DHOME;9,10-DHOA;(12Z)-9,10-Dihydroxyoctadec-12-enoic acid	metab_14950	http://www.kegg.jp/entry/C14828	9,10-DHOME
C04717	-	-	(9Z,11E)-(13S)-13-Hydroperoxyoctadeca-9,11-dienoic acid;(9Z,11E)-(13S)-13-Hydroperoxyoctadeca-9,11-dienoate;13(S)-HPODE;13S-Hydroperoxy-9Z,11E-octadecadienoic acid	metab_14957	http://www.kegg.jp/entry/C04717	13(S)-HpODE
C05953	Lipids	Eicosanoids	Prostaglandin A2;PGA2;Medullin	metab_14973	http://www.kegg.jp/entry/C05953	Prostaglandin A2
C05817	-	-	(1R,6R)-6-Hydroxy-2-succinylcyclohexa-2,4-diene-1-carboxylate;(1R,6R)-2-Succinyl-6-hydroxy-2,4-cyclohexadiene-1-carboxylate;SHCHC	metab_14976	http://www.kegg.jp/entry/C05817	(1R,6R)-6-hydroxy-2-succinylcyclohexa-2,4-diene-1-carboxylate
C09285	-	-	Pimpinellin	metab_14989	http://www.kegg.jp/entry/C09285	Pimpinellidine
C18165	-	-	Enterolactone	metab_15036	http://www.kegg.jp/entry/C18165	(+/-)-Enterolactone
C16805	-	-	Coumachlor	metab_15057	http://www.kegg.jp/entry/C16805	Coumachlor
C06681	Antibiotics	Others	Mitomycin;Mitomycin C	metab_15064	http://www.kegg.jp/entry/C06681	Mitomycin
C03946	-	-	Flavonol 3-O-beta-D-glucoside;Flavonol 3-O-D-glucoside	metab_15116	http://www.kegg.jp/entry/C03946	Flavonol 3-O-D-glucoside
C09833	-	-	Sakuranetin;Naringenin 7-methyl ether;(2S)-Sakuranetin	metab_15144	http://www.kegg.jp/entry/C09833	Sakuranetin
C00590	-	-	Coniferyl alcohol;Coniferol;4-(3-Hydroxy-1-propenyl)-2-methoxyphenol;trans-Coniferyl alcohol	metab_15154	http://www.kegg.jp/entry/C00590	Coniferyl Alcohol
C12270	-	-	N-Acetylaspartylglutamate;NAAG;Isospaglumic acid;N-Acetyl-L-aspartyl-L-glutamate	metab_15158	http://www.kegg.jp/entry/C12270	N-Acetylaspartylglutamic acid
C10086	-	-	Norathyriol;1,3,6,7-Tetrahydroxyxanthone	metab_15159	http://www.kegg.jp/entry/C10086	Norathyriol
C04608	-	-	Apigenin 7-O-beta-D-glucoside;7-O-beta-D-Glucosyl-5,7,4'-trihydroxyflavone;Apigenin 7-O-glucoside;Apigetrin;7-(beta-D-Glucopyranosyloxy)-5-hydroxy-2-(4-hydroxyphenyl)-4H-1-benzopyran-4-one;Cosmetin;Cosmosiin	metab_15190	http://www.kegg.jp/entry/C04608	Apigenin 7-O-glucoside
C10646	-	-	Lariciresinol;(+)-Lariciresinol	metab_15191	http://www.kegg.jp/entry/C10646	(+)-lariciresinol
C10534	-	-	Tectorigenin	metab_15238	http://www.kegg.jp/entry/C10534	Tectorigenin
C13709	-	-	CPX;8-Cyclopentyl-1,3-dipropylxanthine	metab_15245	http://www.kegg.jp/entry/C13709	8-Cyclopentyl-1,3-dipropylxanthine
C17058	Steroids	24-Carbon atoms	Resibufogenin;Bufogein;(3beta,5beta,15beta)-14,15-Epoxy-3-hydroxybufa-20,22-dienolide	metab_15250	http://www.kegg.jp/entry/C17058	Gein
C05901	-	-	Piceatannol;3,3',4'5-Tetrahydroxystilbene	metab_15256	http://www.kegg.jp/entry/C05901	Piceatannol
C01626	-	-	Vindoline	metab_15304	http://www.kegg.jp/entry/C01626	Vindoline
C17391	-	-	Sakuranin;NSC 407308	metab_15314	http://www.kegg.jp/entry/C17391	Sakuranin
C02095	-	-	beta-D-Fucose	metab_15364	http://www.kegg.jp/entry/C02095	Beta-D-Fucose
C10456	-	-	Forsythiaside	metab_15386	http://www.kegg.jp/entry/C10456	Forsythiaside
C01771	-	-	2-Butenoate;2-Butenoic acid;Crotonic acid;3-Methylacrylic acid;(E)-But-2-enoic acid	metab_15414	http://www.kegg.jp/entry/C01771	But-2-enoic acid
C10712	-	-	Paeonol	metab_15439	http://www.kegg.jp/entry/C10712	Paeonol
C10245	-	-	Astringin	metab_15499	http://www.kegg.jp/entry/C10245	Astringin
C20786	-	-	Eleutheroside E	metab_15509	http://www.kegg.jp/entry/C20786	Eleutheroside E
C00230	-	-	3,4-Dihydroxybenzoate;3,4-Dihydroxybenzoic acid;Protocatechuate;Protocatechuic acid	metab_15512	http://www.kegg.jp/entry/C00230	Protocatechuic Acid
C20287	-	-	2-Acetoxyamino-1-methyl-6-phenylimidazo[4,5-b]pyridine;N-Acetoxy-PhIP	metab_15514	http://www.kegg.jp/entry/C20287	N-Acetoxy-phip
C20343	-	-	Isopropylparaben;Isopropyl 4-hydroxybenzoate	metab_15519	http://www.kegg.jp/entry/C20343	Isopropyl 4-hydroxybenzoate
C14762	-	-	13(S)-HODE;(13S)-Hydroxyoctadecadienoic acid;(9Z,11E)-(13S)-13-Hydroxyoctadeca-9,11-dienoic acid	metab_15586	http://www.kegg.jp/entry/C14762	13-HODE
C01470	-	-	Acacetin;5,7-Dihydroxy-4'-methoxyflavone;4'-Methoxy-5,7-dihydroxyflavone	metab_15611	http://www.kegg.jp/entry/C01470	Acacetin 7-[apiosyl(1->6)-glucoside]
C19254	-	-	MeIQ;2-Amino-3,4-dimethylimidazo[4,5-f]quinoline	metab_15614	http://www.kegg.jp/entry/C19254	2-Amino-3,4-dimethylimidazo[4,5-f]quinoline
C10288	-	-	Rhaponticin;Rhapontin	metab_15631	http://www.kegg.jp/entry/C10288	RHAPONTIN
C09294	-	-	Anisatin	metab_15718	http://www.kegg.jp/entry/C09294	Anisatin
C01433	-	-	Loganin	metab_15755	http://www.kegg.jp/entry/C01433	Loganin
C20210	-	-	Eugenin;2-Methyl-5-hydroxy-7-methoxychromone	metab_15767	http://www.kegg.jp/entry/C20210	Eugenin
C11647	-	-	Deoxyloganic acid tetraacetate	metab_15774	http://www.kegg.jp/entry/C11647	Deoxyloganic acid
C14828	-	-	9,10-DHOME;9,10-DHOA;(12Z)-9,10-Dihydroxyoctadec-12-enoic acid	metab_15808	http://www.kegg.jp/entry/C14828	9,10-DiHOME
C00299	Nucleic acids	Nucleosides	Uridine	metab_15903	http://www.kegg.jp/entry/C00299	Uridine
C05282	-	-	(5-L-Glutamyl)-L-glutamate	metab_15924	http://www.kegg.jp/entry/C05282	Gamma-Glutamylglutamic acid
C04083	-	-	N6-(Delta2-Isopentenyl)-adenine;N6-(3-Methylbut-2-enyl)adenine;6-(gamma,gamma-Dimethylallylamino)purine;N6-Dimethylallyladenine;N6-Prenyladenine	metab_15937	http://www.kegg.jp/entry/C04083	Isopentenyladenine
C03761	-	-	3-Hydroxy-3-methylglutarate;3-Hydorxy-3-methylglutaric acid;beta-Hydroxy-beta-methylglutaric acid;Dicrotalic acid;3-Hydroxy-3-methylpentanedioic acid;Meglutol	metab_15944	http://www.kegg.jp/entry/C03761	3-hydroxy-3-methyl-Glutaric acid
C10890	-	-	(+)-Syringaresinol O-beta-D-glucoside;Acanthoside B	metab_15964	http://www.kegg.jp/entry/C10890	(+)-Syringaresinol O-beta-D-glucoside
C03546	-	-	myo-Inositol 4-phosphate;D-myo-Inositol 4-phosphate;1D-myo-Inositol 4-phosphate;1D-myo-Inositol 4-monophosphate;Inositol 4-phosphate	metab_15990	http://www.kegg.jp/entry/C03546	D-Myoinositol 4-phosphate
C00449	-	-	N6-(L-1,3-Dicarboxypropyl)-L-lysine;Saccharopine;L-Saccharopine;N-[(S)-5-Amino-5-carboxypentyl]-L-glutamic acid	metab_16009	http://www.kegg.jp/entry/C00449	N6-(L-1,3-Dicarboxypropyl)-L-lysine
C11499	-	-	(S)-3-Sulfolactate;(2S)-3-Sulfolactate	metab_16023	http://www.kegg.jp/entry/C11499	(S)-3-Sulfonatolactate
C05123	-	-	2-Hydroxyethanesulfonate;2-Hydroxyethanesulfonic acid;2-Hydroxyethane-1-sulfonic acid;Isethionic acid;Isethionate	metab_16038	http://www.kegg.jp/entry/C05123	2-Hydroxyethanesulfonate
C00652	-	-	D-Arabinono-1,4-lactone	metab_16047	http://www.kegg.jp/entry/C00652	D-Arabinono-1,4-lactone
C10288	-	-	Rhaponticin;Rhapontin	metab_16052	http://www.kegg.jp/entry/C10288	Rose oxide (cis)
C01551	-	-	Allantoin;5-Ureidohydantoin;Glyoxyldiureide	metab_16054	http://www.kegg.jp/entry/C01551	Allantoin
C00474	-	-	Ribitol;Adonitol	metab_16055	http://www.kegg.jp/entry/C00474	Ribitol
C00294	-	-	Inosine	metab_16081	http://www.kegg.jp/entry/C00294	Inosine
C08243	-	-	Melezitose	metab_16105	http://www.kegg.jp/entry/C08243	Melezitose
C08255	-	-	Perseitol;D-glycero-D-galacto-Heptitol	metab_16108	http://www.kegg.jp/entry/C08255	D-Glycero-D-galacto-heptitol
C05946	-	-	(4R)-4-Hydroxy-2-oxoglutarate;(R)-2-Hydroxy-4-oxopentanedioate;D-4-Hydroxy-2-oxoglutarate	metab_16134	http://www.kegg.jp/entry/C05946	D-4-Hydroxy-2-oxoglutarate
C08996	-	-	Biflorin	metab_16140	http://www.kegg.jp/entry/C08996	Biflorin
C10889	-	-	(+)-Syringaresinol	metab_16184	http://www.kegg.jp/entry/C10889	Syringaresinol
C10516	-	-	Pisatin;(+)-Pisatin	metab_16238	http://www.kegg.jp/entry/C10516	Pisatin
C00388	Peptides	Amines	Histamine;1H-Imidazole-4-ethanamine;2-(4-Imidazolyl)ethylamine	metab_16346	http://www.kegg.jp/entry/C00388	Histamine
C00388	Hormones and transmitters	Other hormones	Histamine;1H-Imidazole-4-ethanamine;2-(4-Imidazolyl)ethylamine	metab_16346	http://www.kegg.jp/entry/C00388	Histamine
C00388	Hormones and transmitters	Neurotransmitters	Histamine;1H-Imidazole-4-ethanamine;2-(4-Imidazolyl)ethylamine	metab_16346	http://www.kegg.jp/entry/C00388	Histamine
C00245	-	-	Taurine;2-Aminoethanesulfonic acid;Aminoethylsulfonic acid	metab_16369	http://www.kegg.jp/entry/C00245	Taurine
C07560	-	-	Methaqualone	metab_16397	http://www.kegg.jp/entry/C07560	3-O-beta-D-Galactopyranosyl-L-arabinose
C00879	-	-	D-Galactarate;D-Mucic acid;D-Galactaric acid;Galactaric acid;Galactarate;Mucic acid	metab_16411	http://www.kegg.jp/entry/C00879	D-Galactaric acid
C00794	Carbohydrates	Monosaccharides	D-Sorbitol;D-Glucitol;L-Gulitol;Sorbitol	metab_16414	http://www.kegg.jp/entry/C00794	Sorbitol
C14179	-	-	Sulfoacetate;Sulfoacetic acid	metab_16424	http://www.kegg.jp/entry/C14179	Sulfoacetic acid
C00198	-	-	D-Glucono-1,5-lactone;Gluconic lactone;Gluconic acid lactone;1,5-Gluconolactone;delta-Gluconolactone;D-Gluconolactone;Gluconolactone	metab_16434	http://www.kegg.jp/entry/C00198	Gluconolactone
C00666	-	-	LL-2,6-Diaminoheptanedioate;LL-2,6-Diaminopimelate;LL-2,6-Diaminopimelic acid;(2S,6S)-2,6-Diaminoheptanedioic acid	metab_16442	http://www.kegg.jp/entry/C00666	LL-2,6-Diaminopimelic Acid
C01083	Carbohydrates	Oligosaccharides	alpha,alpha-Trehalose;alpha,alpha'-Trehalose;Trehalose	metab_16457	http://www.kegg.jp/entry/C01083	Trehalose
C02220	-	-	2-Aminomuconate;2-Aminomuconic acid;o-Aminomuconate;(2E,4Z)-2-Aminohexa-2,4-dienedioate;(2E,4Z)-2-Aminohexa-2,4-dienedioic acid	metab_16462	http://www.kegg.jp/entry/C02220	2-Aminomuconic acid
C15552	-	-	PD 123177	metab_16473	http://www.kegg.jp/entry/C15552	1-[(4-Amino-3-methylphenyl)methyl]-5-(2,2-diphenylacetyl)-6,7-dihydro-4H-imidazo[4,5-c]pyridine-6-carboxylic acid
C08244	-	-	2-O-alpha-L-Rhamnopyranosyl-D-glucopyranose;Neohesperidose	metab_16486	http://www.kegg.jp/entry/C08244	Neohesperidose
C08600	-	-	Silandrin	metab_16492	http://www.kegg.jp/entry/C08600	Silandrin
C01865	-	-	Zopolrestat	metab_16550	http://www.kegg.jp/entry/C01865	ZOPOLRESTAT
C00501	-	-	CDP-glucose;CDP-D-Glucose	metab_16551	http://www.kegg.jp/entry/C00501	CDP-glucose
C00105	Nucleic acids	Nucleotides	UMP;Uridylic acid;Uridine monophosphate;Uridine 5'-monophosphate;5'Uridylic acid;Uridylate	metab_16620	http://www.kegg.jp/entry/C00105	Uridine 5'-monophosphate
C04744	-	-	2,6-Diamino-4-hydroxy-5-(N-methyl)formamidopyrimidine	metab_16652	http://www.kegg.jp/entry/C04744	2,6-diamino-4-hydroxy-5-formamidopyrimidine
C10103	-	-	Luteolin 7-O-(6''-malonylglucoside)	metab_16700	http://www.kegg.jp/entry/C10103	Luteolin 7-malonylglucoside
C06257	-	-	1-Deoxy-D-xylulose	metab_16711	http://www.kegg.jp/entry/C06257	1-Deoxy-D-xylulose
C01604	-	-	Phlorizin;Phlorhizin;Phloridzin	metab_16713	http://www.kegg.jp/entry/C01604	Phloridzin
C00971	-	-	4-Pyridoxolactone;4-Pyridoxic acid lactone	metab_16730	http://www.kegg.jp/entry/C00971	4-Pyridoxolactone
C00296	-	-	Quinate;Quinic acid;Kinic acid;Chinic acid;L-Quinic acid;L-Quinate;(-)-Quinic acid	metab_16740	http://www.kegg.jp/entry/C00296	L-quinate
C00158	Organic acids	Carboxylic acids	Citrate;Citric acid;2-Hydroxy-1,2,3-propanetricarboxylic acid;2-Hydroxytricarballylic acid	metab_16744	http://www.kegg.jp/entry/C00158	Citric Acid
C08269	-	-	(-)-Betonicine;Betonicine;trans-4-Hydroxy-L-proline betaine	metab_16764	http://www.kegg.jp/entry/C08269	Betonicine
C00624	-	-	N-Acetyl-L-glutamate;N-Acetyl-L-glutamic acid	metab_16781	http://www.kegg.jp/entry/C00624	N-Acetyl-L-Glutamic Acid
C02341	Organic acids	Carboxylic acids	trans-Aconitate;trans-Aconitic acid	metab_16798	http://www.kegg.jp/entry/C02341	Trans-Aconitic Acid
C00385	-	-	Xanthine	metab_16820	http://www.kegg.jp/entry/C00385	Xanthine
C20450	-	-	2,5-Furandicarboxylate;Furan-2,5-dicarboxylate	metab_16855	http://www.kegg.jp/entry/C20450	2,5-Furandicarboxylic acid
C19806	-	-	Propane-1,2,3-tricarboxylate;Tricarballylate	metab_16859	http://www.kegg.jp/entry/C19806	Tricarballylic Acid
C01768	-	-	(Alginate)n;(Alginate)n+1;Alginate;Alginic acid	metab_16873	http://www.kegg.jp/entry/C01768	Kaltostat
C18417	-	-	Desmedipham	metab_16897	http://www.kegg.jp/entry/C18417	Desmedipham
C16352	-	-	7-Methylxanthosine	metab_16914	http://www.kegg.jp/entry/C16352	7-Methylxanthosine
C01424	-	-	Gallate;Gallic acid;3,4,5-Trihydroxybenzoic acid;3,4,5-Trihydroxybenzoate;Pyrogallol-5-carboxylic acid	metab_16918	http://www.kegg.jp/entry/C01424	Gallic Acid
C00330	Nucleic acids	Nucleosides	Deoxyguanosine;2'-Deoxyguanosine	metab_16932	http://www.kegg.jp/entry/C00330	Deoxyguanosine
C16938	-	-	Coptisine	metab_16938	http://www.kegg.jp/entry/C16938	Coptisine
C03230	-	-	(Indol-3-yl)glycolaldehyde;3-Indoleglycolaldehyde	metab_16944	http://www.kegg.jp/entry/C03230	Indole-3-glycol aldehyde
C08537	-	-	Amaranthin	metab_16958	http://www.kegg.jp/entry/C08537	Amaranthin
C04083	-	-	N6-(Delta2-Isopentenyl)-adenine;N6-(3-Methylbut-2-enyl)adenine;6-(gamma,gamma-Dimethylallylamino)purine;N6-Dimethylallyladenine;N6-Prenyladenine	metab_16970	http://www.kegg.jp/entry/C04083	N6-(Delta2-Isopentenyl)-adenine
C01762	-	-	Xanthosine	metab_16986	http://www.kegg.jp/entry/C01762	Xanthosine
C10664	-	-	Acetosyringone	metab_17016	http://www.kegg.jp/entry/C10664	Acetosyringone
C12989	-	-	N2-Acetyl-L-lysine;N(alpha)-Acetyllysine	metab_17023	http://www.kegg.jp/entry/C12989	N-alpha-Acetyl-L-lysine
C10415	-	-	(+-)-Dalbergioidin	metab_17040	http://www.kegg.jp/entry/C10415	Dalbergioidin
C03969	-	-	1-Aminocyclopentanecarboxylate;1-Aminocyclopentanecarboxylic acid;Cycloleucine	metab_17048	http://www.kegg.jp/entry/C03969	(2E)-Decenoyl-ACP
C05404	-	-	D-Gal alpha 1->6D-Gal alpha 1->6D-Glucose;D-Gal-alpha1->6D-Gal-alpha1->6D-Glucose;Manninotriose	metab_17063	http://www.kegg.jp/entry/C05404	D-Gal alpha 1->6D-Gal alpha 1->6D-Glucose
C14403	-	-	ortho-Toluidine;o-Toluidine;2-Aminotoluene	metab_17079	http://www.kegg.jp/entry/C14403	Toluidine
C17750	-	-	Curcumin diglucoside	metab_17082	http://www.kegg.jp/entry/C17750	Curcumin diglucoside
C07827	-	-	Butabarbital	metab_17084	http://www.kegg.jp/entry/C07827	Butabarbital
C01757	-	-	Triacetate;3,5-Dioxo-hexanoic acid	metab_17097	http://www.kegg.jp/entry/C01757	Triacetic acid
C02518	-	-	4-Aminosalicylate;4-Aminosalicylic acid	metab_17103	http://www.kegg.jp/entry/C02518	4-Aminosalicylic acid
C00489	Organic acids	Carboxylic acids	Glutarate;Glutaric acid;Pentanedioic acid;1,3-Propanedicarboxylic acid	metab_17112	http://www.kegg.jp/entry/C00489	Glutaric Acid
C17601	-	-	2(5H)-Furanone;gamma-Crotonolactone;Butenolide	metab_17156	http://www.kegg.jp/entry/C17601	4-Hydroxy-2-butenoic acid gamma-lactone
C09797	-	-	Plumieride	metab_17172	http://www.kegg.jp/entry/C09797	Plumieride
C10447	-	-	3,4-Dihydroxyphenylpropanoate;Dihydrocaffeic acid;3,4-Dihydroxyphenylpropionic acid;3-(3,4-Dihydroxyphenyl)propanoate	metab_17175	http://www.kegg.jp/entry/C10447	3,4-Dihydroxyphenylpropanoate
C13802	-	-	Prostaglandin D3	metab_17190	http://www.kegg.jp/entry/C13802	PGD3
C08431	-	-	Cordycepin;3'-Deoxyadenosine	metab_17235	http://www.kegg.jp/entry/C08431	Cordycepin
C00584	Lipids	Eicosanoids	Prostaglandin E2;(5Z,13E)-(15S)-11alpha,15-Dihydroxy-9-oxoprosta-5,13-dienoate;Dinoprostone;PGE2	metab_17246	http://www.kegg.jp/entry/C00584	Prostaglandin E2
C22195	-	-	Pyrazofurin;Pirazofurin	metab_17267	http://www.kegg.jp/entry/C22195	Pyrazofurin
C14835	-	-	9,10,13-TriHOME;9,10,13-Trihydroxyoctadec-11-enoic acid;(11E)-9,10,13-Trihydroxyoctadec-11-enoic acid	metab_17268	http://www.kegg.jp/entry/C14835	9,10,13-TriHOME
C02514	-	-	3-Fumarylpyruvate	metab_17271	http://www.kegg.jp/entry/C02514	3-Fumarylpyruvate
C17147	-	-	Neochlorogenic acid;trans-Neochlorogenic acid;Neochlorogenate	metab_17302	http://www.kegg.jp/entry/C17147	5-Caffeoylquinic acid
C00814	-	-	Biochanin A	metab_17312	http://www.kegg.jp/entry/C00814	Biochanin A
C04785	-	-	13(S)-HPOT;(9Z,11E,15Z)-(13S)-Hydroperoxyoctadeca-9,11,15-trienoate;(9Z,11E,15Z)-(13S)-13-Hydroperoxyoctadeca-9,11,15-trienoic acid;13(S)-HpOTrE;13-HPOT	metab_17323	http://www.kegg.jp/entry/C04785	13(S)-Hydroperoxylinolenic acid
C03656	-	-	(S)-5-Amino-3-oxohexanoic acid;(S)-5-Amino-3-oxohexanoate	metab_17332	http://www.kegg.jp/entry/C03656	(S)-5-Amino-3-oxohexanoate
C09801	-	-	Valtratum;Valtrate	metab_17337	http://www.kegg.jp/entry/C09801	Valtrate
C00196	-	-	2,3-Dihydroxybenzoate;2,3-Dihydroxybenzoic acid	metab_17354	http://www.kegg.jp/entry/C00196	2-Pyrocatechuic Acid
C00232	Organic acids	Carboxylic acids	Succinate semialdehyde;Succinic semialdehyde;4-Oxobutanoate	metab_17366	http://www.kegg.jp/entry/C00232	Succinic acid semialdehyde
C01527	-	-	Scopolin	metab_17375	http://www.kegg.jp/entry/C01527	Scopolin
C11002	-	-	Isofenphos	metab_17379	http://www.kegg.jp/entry/C11002	Tetradecanedioic acid
C09798	-	-	Scandoside methyl ester	metab_17418	http://www.kegg.jp/entry/C09798	Scandoside methyl ester
C17758	-	-	4,5-seco-Dopa	metab_17439	http://www.kegg.jp/entry/C17758	4,5-seco-dopa
C01759	-	-	Ribostamycin;Vistamycin	metab_17442	http://www.kegg.jp/entry/C01759	Ribostamycin
C02199	-	-	UDP-L-rhamnose;UDP-rhamnose;UDP-beta-L-rhamnose	metab_17451	http://www.kegg.jp/entry/C02199	UDP-L-rhamnose
C18177	-	-	18R-HEPE;18R-Hydroxy-5Z,8Z,11Z,14Z,16E-eicosapentaenoic acid	metab_17456	http://www.kegg.jp/entry/C18177	18-HEPE
C06593	-	-	epsilon-Caprolactam	metab_17493	http://www.kegg.jp/entry/C06593	Epsilon-caprolactam
C14718	-	-	Heptyl p-hydroxybenzoate;Heptylparaben	metab_17518	http://www.kegg.jp/entry/C14718	Heptyl 4-hydroxybenzoate
C09919	-	-	Bergenin	metab_17527	http://www.kegg.jp/entry/C09919	Bergenin
C16759	-	-	S-Allyl-L-cysteine	metab_17531	http://www.kegg.jp/entry/C16759	Allyl cysteine
C08279	-	-	Tiglic acid;(E)-2,3-Dimethylacrylic acid	metab_17565	http://www.kegg.jp/entry/C08279	Tiglic acid
C02712	-	-	N-Acetylmethionine;N-Acetyl-L-methionine	metab_17566	http://www.kegg.jp/entry/C02712	N-Acetyl-L-methionine
C17641	-	-	Cinncassiol C3	metab_17569	http://www.kegg.jp/entry/C17641	Cinncassiol C3
C06677	-	-	Toluene-4-sulfonate;Tosylate	metab_17589	http://www.kegg.jp/entry/C06677	P-Toluenesulfonic Acid
C04794	-	-	3-(4-Deoxy-beta-D-gluc-4-enuronosyl)-N-acetyl-D-glucosamine;3-(4-Deoxy-alpha-L-threo-hex-4-enopyranosyluronic acid)-2-acetamido-2-deoxy-D-glucose	metab_17617	http://www.kegg.jp/entry/C04794	Hyaluronan biosynthesis, precursor 1
C18827	-	-	Ethalfluralin	metab_17637	http://www.kegg.jp/entry/C18827	Ethalfluralin
C09011	-	-	Khellol glucoside;Khelloside	metab_17682	http://www.kegg.jp/entry/C09011	Khellol glucoside
C07006	-	-	Fluocinolone	metab_17691	http://www.kegg.jp/entry/C07006	Fluocinolone
C16584	-	-	p-Hydroxyfelbamate	metab_17708	http://www.kegg.jp/entry/C16584	P-Hydroxyfelbamate
C00431	-	-	5-Aminopentanoate;5-Aminopentanoic acid;5-Aminovaleric acid	metab_17713	http://www.kegg.jp/entry/C00431	5-Aminovaleric Acid
C07910	-	-	Thalidomide	metab_17721	http://www.kegg.jp/entry/C07910	Thalidomide
C08775	-	-	Obacunone	metab_17786	http://www.kegg.jp/entry/C08775	Obacunone
C10871	-	-	Picropodophyllin	metab_17790	http://www.kegg.jp/entry/C10871	Lignan
C18857	-	-	Fluridone	metab_17791	http://www.kegg.jp/entry/C18857	Fluridone
C12208	-	-	p-Coumaroyl quinic acid;trans-5-O-(4-Coumaroyl)-D-quinate	metab_17801	http://www.kegg.jp/entry/C12208	5-p-Coumaroylquinic acid
C10476	-	-	p-Methoxycinnamic acid ethyl ester;Ethyl p-methoxycinnamate	metab_17815	http://www.kegg.jp/entry/C10476	Ethyl trans-p-methoxycinnamate
C10114	-	-	Orientin;Luteolin 8-C-glucoside	metab_17818	http://www.kegg.jp/entry/C10114	Orientin
C00082	Peptides	Amino acids	L-Tyrosine;(S)-3-(p-Hydroxyphenyl)alanine;(S)-2-Amino-3-(p-hydroxyphenyl)propionic acid;Tyrosine	metab_17821	http://www.kegg.jp/entry/C00082	L-Tyrosine
C10331	-	-	2,6-Dimethoxybenzoquinone;2,6-Dimetoxy-p-benzoquinone	metab_17822	http://www.kegg.jp/entry/C10331	2,6-Dimethoxy-1,4-benzoquinone
C03479	-	-	Folinic acid;Leucovorin;5-Formyltetrahydrofolate;L(-)-5-Formyl-5,6,7,8-tetrahydrofolic acid	metab_17875	http://www.kegg.jp/entry/C03479	Folinic acid
C06802	-	-	Acarbose	metab_17878	http://www.kegg.jp/entry/C06802	Acarbose
C09926	-	-	Dihydromethysticin	metab_17892	http://www.kegg.jp/entry/C09926	Dihydromethysticin
C02083	-	-	Styrene oxide;Styrene-7,8-oxide	metab_17903	http://www.kegg.jp/entry/C02083	Styrene Oxide
C06672	-	-	Vanillate;Vanillic acid;4-Hydroxy-3-methoxybenzoate;4-Hydroxy-3-methoxybenzoic acid	metab_17931	http://www.kegg.jp/entry/C06672	Vanillic acid
C02887	-	-	Sinapoyl malate;Sinapoyl-(S)-malate	metab_17966	http://www.kegg.jp/entry/C02887	Sinapoyl Malate
C17457	-	-	Albiflorin	metab_17967	http://www.kegg.jp/entry/C17457	Albiflorin
C02800	-	-	4,5-Dioxopentanoate;4-Oxoglutarate semialdehyde	metab_17987	http://www.kegg.jp/entry/C02800	Gamma-delta-Dioxovaleric acid
C11263	-	-	6-Benzylaminopurine;N-Benzyladenine;N6-Benzyladenine	metab_18022	http://www.kegg.jp/entry/C11263	6-Benzylaminopurine
C01710	-	-	Indan-1-ol	metab_18038	http://www.kegg.jp/entry/C01710	1-Indanol
C00156	-	-	4-Hydroxybenzoate;Hydroxybenzoic acid;4-Hydroxybenzoic acid;Hydroxybenzenecarboxylic acid	metab_18053	http://www.kegg.jp/entry/C00156	P-Salicylic acid
C00233	Organic acids	Carboxylic acids	4-Methyl-2-oxopentanoate;2-Oxoisocaproate	metab_18077	http://www.kegg.jp/entry/C00233	Ketoleucine
C17659	-	-	Cinncassiol E	metab_18091	http://www.kegg.jp/entry/C17659	Cinncassiol E
C00954	-	-	Indole-3-acetate;Indole-3-acetic acid;(Indol-3-yl)acetate;Indoleacetate;Indoleacetic acid;(1H-indol-3-yl)acetate;IAA	metab_18101	http://www.kegg.jp/entry/C00954	3-Indoleacetic Acid
C02274	-	-	Dihydrocoumarin;3,4-Dihydrocoumarin	metab_18112	http://www.kegg.jp/entry/C02274	3,4-Dihydro-2H-1-benzopyran-2-one
C07113	-	-	Acetophenone;1-Phenylethanone;Phenyl methyl ketone;Acetylbenzene;Methyl phenyl ketone	metab_18121	http://www.kegg.jp/entry/C07113	Acetophenone
C02951	-	-	5-Hydroxyxanthotoxin	metab_18123	http://www.kegg.jp/entry/C02951	15-Deacetylneosolaniol
C20465	-	-	Coumaryl acetate	metab_18130	http://www.kegg.jp/entry/C20465	Coumaryl acetate
C08777	-	-	Quassimarin	metab_18152	http://www.kegg.jp/entry/C08777	Quassimarin
C10431	-	-	Caffeic acid 3-glucoside	metab_18153	http://www.kegg.jp/entry/C10431	Caffeic acid 3-glucoside
C08993	-	-	Vignafuran	metab_18158	http://www.kegg.jp/entry/C08993	Vignafuran
C10275	-	-	Piceid;Polydatin;3,4,5-Trihydroxystilbene-3-beta-monoglucoside	metab_18161	http://www.kegg.jp/entry/C10275	Trans-Piceid
C00761	-	-	Coniferin	metab_18164	http://www.kegg.jp/entry/C00761	Coniferin
C03145	Peptides	Amino acids	N-Formylmethionine;N-Formyl-L-methionine	metab_18179	http://www.kegg.jp/entry/C03145	N-Formyl-L-methionine
C02918	-	-	1-Methylnicotinamide;N(1)-Methylnicotinamide	metab_18183	http://www.kegg.jp/entry/C02918	1-Methylnicotinamide
C02961	-	-	Cytarabine;Cytosine arabinoside;Cytosine-1-beta-D-arabinofuranoside;Ara-C	metab_18210	http://www.kegg.jp/entry/C02961	Arabinofuranosylcytosine
C02122	-	-	3-Oxohexanoic acid;3-Oxohexanoate	metab_18217	http://www.kegg.jp/entry/C02122	3-Oxohexanoic acid
C03795	-	-	N6-Methyl-2'-deoxyadenosine	metab_18224	http://www.kegg.jp/entry/C03795	N6-Methyl-2'-deoxyadenosine
C17808	-	-	Clemaphenol A	metab_18225	http://www.kegg.jp/entry/C17808	Clemaphenol A
C03005	-	-	N-Methylanthranilate;N-Methylanthranilic acid;2-(Methylamino)benzoic acid	metab_18237	http://www.kegg.jp/entry/C03005	2-(Methylamino)benzoic acid
C11346	-	-	16alpha,17beta-Estriol 17-(beta-D-glucuronide)	metab_18244	http://www.kegg.jp/entry/C11346	Estriol-17-glucuronide
C19748	-	-	(E)-gamma-Bisabolene	metab_18259	http://www.kegg.jp/entry/C19748	4-Deacetylneosolaniol
C19515	-	-	Ptaquiloside;Braxin C	metab_18261	http://www.kegg.jp/entry/C19515	Ptaquiloside
C06313	-	-	Biopterin;2-Amino-6-(1,2-dihydroxypropyl)-4(1H)-pteridinone	metab_18264	http://www.kegg.jp/entry/C06313	Biopterin
C05627	-	-	4-Hydroxystyrene;4-Vinylphenol	metab_18278	http://www.kegg.jp/entry/C05627	4-Vinylphenol
C09316	-	-	Visnadin;Visnadine	metab_18306	http://www.kegg.jp/entry/C09316	Visnadin
C19453	-	-	4,4'-Methylenediphenyl diisocyanate;Methylenebisphenyl diisocyanate	metab_18321	http://www.kegg.jp/entry/C19453	4,4'-Diphenylmethane diisocyanate
C09179	-	-	Resiniferatoxin;RTX	metab_18322	http://www.kegg.jp/entry/C09179	Resiniferatoxin
C06730	-	-	4-Methylcatechol;3,4-Dihydroxytoluene;1,2-Dihydroxy-4-methylbenzene;4-Methyl-1,2-benzenediol	metab_18323	http://www.kegg.jp/entry/C06730	4-Methylcatechol
C21541	-	-	Benazeprilat	metab_18336	http://www.kegg.jp/entry/C21541	Benazeprilat
C05487	-	-	17alpha,21-Dihydroxypregnenolone	metab_18347	http://www.kegg.jp/entry/C05487	17alpha,21-Dihydroxypregnenolone
C01965	-	-	Trimethoprim	metab_18362	http://www.kegg.jp/entry/C01965	Trimethoprim
C06804	-	-	Acetaminophen;Paracetamol	metab_18382	http://www.kegg.jp/entry/C06804	Acetaminophen
C00415	-	-	Dihydrofolate;Dihydrofolic acid;7,8-Dihydrofolate;7,8-Dihydrofolic acid;7,8-Dihydropteroylglutamate	metab_18383	http://www.kegg.jp/entry/C00415	Dihydrofolic acid
C10890	-	-	(+)-Syringaresinol O-beta-D-glucoside;Acanthoside B	metab_18388	http://www.kegg.jp/entry/C10890	Acanthoside B
C16608	-	-	Demethylcitalopram	metab_18395	http://www.kegg.jp/entry/C16608	2-Hydroxynevirapine
C11869	-	-	Gibberellin A34-catabolite	metab_18401	http://www.kegg.jp/entry/C11869	Gibberellin A34-catabolite
C07482	-	-	Montelukast	metab_18454	http://www.kegg.jp/entry/C07482	Montelukast
C01024	-	-	Hydroxymethylbilane	metab_18473	http://www.kegg.jp/entry/C01024	Hydroxymethylbilane
C00842	-	-	dTDP-glucose;dTDP-D-glucose;dTDP-alpha-D-glucose	metab_18501	http://www.kegg.jp/entry/C00842	DTDP-alpha-D-glucose
C00852	-	-	Chlorogenate;Chlorogenic acid;Caffeoyl quinic acid;trans-5-O-Caffeoyl-D-quinate	metab_18516	http://www.kegg.jp/entry/C00852	Trans-Chlorogenic acid
C13311	-	-	Fasoracetam;NS 105	metab_18521	http://www.kegg.jp/entry/C13311	Fasoracetam
C01185	-	-	Nicotinate D-ribonucleotide;beta-Nicotinate D-ribonucleotide;Nicotinate ribonucleotide;Nicotinic acid ribonucleotide	metab_18532	http://www.kegg.jp/entry/C01185	Nicotinic acid mononucleotide
C11854	-	-	Gibberellin A51-catabolite	metab_18533	http://www.kegg.jp/entry/C11854	Gibberellin A51-catabolite
C11262	-	-	5-Azacytidine;Azacitidine	metab_18546	http://www.kegg.jp/entry/C11262	Azacitidine
C00587	-	-	3-Hydroxybenzoate;3-Hydroxybenzoic acid;m-Hydroxybenzoic acid	metab_18550	http://www.kegg.jp/entry/C00587	3-Hydroxybenzoic acid
C08340	-	-	Sarmentosin;2-Butenenitrile,4-(beta-D-glucopyranosyloxy)-2-(hydroxymethyl)-, (E)-	metab_18554	http://www.kegg.jp/entry/C08340	Sarmentosin
C07571	-	-	Fluvoxamine	metab_18572	http://www.kegg.jp/entry/C07571	Fluvoxamine
C06839	-	-	Azlocillin	metab_18577	http://www.kegg.jp/entry/C06839	Azlocillin
C02631	-	-	2-Isopropylmaleate;beta-Isopropylmaleate	metab_18591	http://www.kegg.jp/entry/C02631	Isopropylmaleic acid
C11155	-	-	n-Propyl gallate;Propyl gallate	metab_18594	http://www.kegg.jp/entry/C11155	Propyl gallate
C07371	-	-	Primidone;5-Phenyl-5-ethyl-Hexahydropyrimidine-4,6-dione	metab_18617	http://www.kegg.jp/entry/C07371	Primidone
C16675	-	-	7-Aminomethyl-7-carbaguanine;7-Aminomethyl-7-deazaguanine	metab_18621	http://www.kegg.jp/entry/C16675	7-Aminomethyl-7-carbaguanine
C10433	-	-	1-Caffeoyl-beta-D-glucose	metab_18624	http://www.kegg.jp/entry/C10433	1-O-Caffeoylglucose
C17916	-	-	Coixinden A	metab_18631	http://www.kegg.jp/entry/C17916	Coixinden A
C00248	-	-	Lipoamide;Thioctic acid amide	metab_18644	http://www.kegg.jp/entry/C00248	Lipoamide
C00974	-	-	Dihydrokaempferol;Aromadendrin;(+)-Dihydrokaempferol;(+)-Aromadendrin	metab_18656	http://www.kegg.jp/entry/C00974	Dihydrokaempferol
C00755	-	-	4-Hydroxy-3-methoxy-benzaldehyde;Vanillin;Vanillaldehyde;4-Hydroxy-3-methoxybenzaldehyde	metab_18668	http://www.kegg.jp/entry/C00755	Vanillin
C18167	-	-	Secoisolariciresinol;(-)-Secoisolariciresinol	metab_18670	http://www.kegg.jp/entry/C18167	Secoisolariciresinol
C06313	-	-	Biopterin;2-Amino-6-(1,2-dihydroxypropyl)-4(1H)-pteridinone	metab_18675	http://www.kegg.jp/entry/C06313	Orinapterin
C01100	-	-	L-Histidinol phosphate	metab_18697	http://www.kegg.jp/entry/C01100	L-histidinol-phosphate
C05619	-	-	5-Hydroxyferulic acid;5-Hydroxyferulate	metab_18702	http://www.kegg.jp/entry/C05619	5-Hydroxyferulate
C07999	-	-	Furazolidone	metab_18724	http://www.kegg.jp/entry/C07999	Furazolidone
C02717	-	-	N-Feruloyltyramine;trans-N-Feruloyltyramine	metab_18725	http://www.kegg.jp/entry/C02717	Moupinamide
C01378	-	-	Fustin;2,3-Dihydrofisetin	metab_18797	http://www.kegg.jp/entry/C01378	Fustin
C10832	-	-	Sesamol	metab_18827	http://www.kegg.jp/entry/C10832	Sesamol
C01699	-	-	Gibberellin A3;Gibberellic acid;Gibberellin	metab_18835	http://www.kegg.jp/entry/C01699	Gibberellin A3
C11862	-	-	Gibberellin A36	metab_18851	http://www.kegg.jp/entry/C11862	Gibberellin A36
C04415	-	-	4-O-beta-D-Glucosyl-4-hydroxycinnamate	metab_18889	http://www.kegg.jp/entry/C04415	4-O-beta-D-Glucosyl-4-hydroxycinnamate
C06006	-	-	(S)-2-Aceto-2-hydroxybutanoate;(S)-2-Hydroxy-2-ethyl-3-oxobutanoate;(2S)-2-Ethyl-2-hydroxy-3-oxobutanoic acid	metab_18906	http://www.kegg.jp/entry/C06006	(S)-2-Aceto-2-hydroxybutanoic acid
C03582	-	-	Resveratrol;3,4',5-Trihydroxystilbene;trans-Resveratrol	metab_18913	http://www.kegg.jp/entry/C03582	Resveratrol
C09755	-	-	Hesperidin;Hesperetin 7-O-rutinoside;Ciratin	metab_18945	http://www.kegg.jp/entry/C09755	Hesperidin
C00254	-	-	Prephenate;Prephenic acid	metab_18963	http://www.kegg.jp/entry/C00254	Prephenate
C06096	-	-	Gibberellin A29	metab_18965	http://www.kegg.jp/entry/C06096	Gibberellin A29
C05936	-	-	N4-Acetylaminobutanal;4-Acetamidobutanal	metab_18996	http://www.kegg.jp/entry/C05936	N4-Acetylaminobutanal
C10871	-	-	Picropodophyllin	metab_19007	http://www.kegg.jp/entry/C10871	Lignans
C07704	-	-	Moexipril	metab_19009	http://www.kegg.jp/entry/C07704	Moexipril
C16633	-	-	5-Fluorouridine	metab_19011	http://www.kegg.jp/entry/C16633	5-Fluorouridine
C16595	-	-	4-Hydroxy-5-phenyltetrahydro-1,3-oxazin-2-one	metab_19035	http://www.kegg.jp/entry/C16595	4-Hydroxy-5-phenyltetrahydro-1,3-oxazin-2-one
C05841	-	-	Nicotinate D-ribonucleoside;beta-D-Ribosylnicotinate	metab_19037	http://www.kegg.jp/entry/C05841	Nicotinic acid ribonucleoside
C08503	-	-	Pinolidoxin	metab_19062	http://www.kegg.jp/entry/C08503	Pinolidoxin
C11133	-	-	Estrone glucuronide;Estrone 3-glucuronide;Estrone beta-D-glucuronide	metab_19066	http://www.kegg.jp/entry/C11133	Estrone glucuronide
C02814	-	-	Benzene-1,2,4-triol;Hydroxyhydroquinone;1,2,4-Benzenetriol;1,2,4-Trihydroxybenzene;Hydroxyquinol	metab_19077	http://www.kegg.jp/entry/C02814	Benzene-1,2,4-Triol
C00166	-	-	Phenylpyruvate;Phenylpyruvic acid;alpha-Ketohydrocinnamic acid;keto-Phenylpyruvate;3-Phenyl-2-oxopropanoate;2-Oxo-3-phenylpropanoate	metab_19084	http://www.kegg.jp/entry/C00166	Phenylpyruvic Acid
C13682	-	-	Dihydro-beta-erythroidine	metab_19088	http://www.kegg.jp/entry/C13682	Dihydro-beta-erythroidine
C07132	-	-	Thiethylperazine;Ethylthioperazine	metab_19102	http://www.kegg.jp/entry/C07132	Thiethylperazine
C10441	-	-	4-p-Coumaroylquinic acid	metab_19134	http://www.kegg.jp/entry/C10441	4-O-p-Coumaroylquinic acid
C01699	-	-	Gibberellin A3;Gibberellic acid;Gibberellin	metab_19135	http://www.kegg.jp/entry/C01699	Gibberellins
C20021	-	-	Decarbamoylsaxitoxin	metab_19141	http://www.kegg.jp/entry/C20021	Decarbamoylsaxitoxin
C10190	-	-	Tangeretin;5,6,7,8,4'-Pentamethoxyflavone	metab_19146	http://www.kegg.jp/entry/C10190	Tangeritin
C05584	-	-	3-Methoxy-4-hydroxymandelate;Vanillylmandelic acid	metab_19158	http://www.kegg.jp/entry/C05584	Vanillylmandelic acid
C17620	-	-	Epomediol;2,6-Dihydroxycineol	metab_19160	http://www.kegg.jp/entry/C17620	Exo,exo-1,8-Epoxy-p-menthane-2,6-diol
C01617	-	-	Taxifolin;Dihydroquercetin;(+)-Dihydroquercetin;(+)-Taxifolin;trans-Dihydroquercetin	metab_19161	http://www.kegg.jp/entry/C01617	Taxifolin
C12633	-	-	Laricitrin;3'-O-Methylmyricetin	metab_19175	http://www.kegg.jp/entry/C12633	Laricitrin
C10046	-	-	Genkwanin;Apigenin 7-methyl ether	metab_19182	http://www.kegg.jp/entry/C10046	Genkwanin
C16191	-	-	Malonyldaidzin	metab_19233	http://www.kegg.jp/entry/C16191	6''-O-Malonyldaidzin
C08598	-	-	Carthamone	metab_19254	http://www.kegg.jp/entry/C08598	Carthamone
C01004	-	-	N-Methylnicotinate;Trigonelline;Trigenelline;1-Methylpyridinio-3-carboxylate;Betaine nicotinate;Caffearin;Gynesine	metab_19279	http://www.kegg.jp/entry/C01004	Trigonelline
C08533	-	-	Narciclasine	metab_19283	http://www.kegg.jp/entry/C08533	Narciclasine
C17126	-	-	Neobyakangelicol	metab_19307	http://www.kegg.jp/entry/C17126	Neobyakangelicol
C00535	Steroids	19-Carbon atoms	Testosterone;17beta-Hydroxy-4-androsten-3-one	metab_19308	http://www.kegg.jp/entry/C00535	Testosterone sulfate
C00535	Hormones and transmitters	Steroid hormones	Testosterone;17beta-Hydroxy-4-androsten-3-one	metab_19308	http://www.kegg.jp/entry/C00535	Testosterone sulfate
C05905	-	-	Cyanidin;3,3',4',5,7-Pentahydroxyflavylium chloride;Chlorure de 3,3',4',5,7-pentahydroxyflavylium;3,3',4',5,7-Pentahydroxyflavyliumchlorid;2-(3,4-Dihydroxyphenyl)-3,5,7-trihydroxy-1-benzopyrylium chloride;3,3',4',5,7-Pentahydroxy-2-phenylbenzopyrylium chloride;Cyanidin chloride;Cyanidine;Cyanidol;Cyanidol chloride;IdB 1027	metab_19316	http://www.kegg.jp/entry/C05905	Cyanidin
C14536	-	-	Glycitein;7,4'-Dihydroxy-6-methoxyisoflavone	metab_19317	http://www.kegg.jp/entry/C14536	Glycitein
C00837	-	-	Streptidine	metab_19327	http://www.kegg.jp/entry/C00837	Streptidine
C09650	-	-	7,4'-Dihydroxy-8-methylflavan	metab_19341	http://www.kegg.jp/entry/C09650	7,4'-Dihydroxy-8-methylflavan
C19494	-	-	Oxyphenbutazone	metab_19342	http://www.kegg.jp/entry/C19494	Oxyphenbutazone
C06970	-	-	Doxazosin	metab_19363	http://www.kegg.jp/entry/C06970	Doxazosin
C05608	-	-	4-Hydroxycinnamyl aldehyde;p-Coumaraldehyde	metab_19365	http://www.kegg.jp/entry/C05608	P-Coumaraldehyde
C00758	-	-	Bergaptol;5-Hydroxypsoralen;5-Hydroxyfuranocoumarin	metab_19366	http://www.kegg.jp/entry/C00758	Bergaptol
C14211	-	-	Butylbenzyl phthalate;Butyl phenylmethyl 1,2-benzenedicarboxylate	metab_19373	http://www.kegg.jp/entry/C14211	Benzyl butyl phthalate
C01960	-	-	Tetrapeptide	metab_19386	http://www.kegg.jp/entry/C01960	Tetrapeptide
C05838	-	-	cis-2-Hydroxycinnamate;2-Coumarinate	metab_19392	http://www.kegg.jp/entry/C05838	Coumarinic acid
C02794	-	-	3-Hydroxykynurenine;3-Hydroxy-DL-kynurenine	metab_19394	http://www.kegg.jp/entry/C02794	Hydroxykynurenine
C16989	-	-	Liquiritin;Liquiritigenin-4'-beta-glucoside	metab_19399	http://www.kegg.jp/entry/C16989	Liquiritin
C08568	-	-	Vulgaxanthin-I	metab_19403	http://www.kegg.jp/entry/C08568	Vulgaxanthin I
C14279	-	-	Furfural;2-Furaldehyde	metab_19417	http://www.kegg.jp/entry/C14279	2-Furancarboxaldehyde
C02347	-	-	Phosphomannan;Phosphomannan backbone	metab_19434	http://www.kegg.jp/entry/C02347	KB 2
C08727	-	-	Petunidin;Petunidin chloride	metab_19443	http://www.kegg.jp/entry/C08727	Petunidin
C18044	-	-	3beta-Hydroxypregn-5-en-20-one sulfate;Pregnenolone sulfate	metab_19469	http://www.kegg.jp/entry/C18044	3beta-Hydroxypregn-5-en-20-one sulfate
C18750	-	-	2-Napthyloxyacetic acid	metab_19480	http://www.kegg.jp/entry/C18750	(2-Naphthalenyloxy)acetic acid
C16267	-	-	Cyclopropanecarboxylate	metab_19487	http://www.kegg.jp/entry/C16267	Cyclopropanecarboxylic acid
C14530	-	-	2-Hydroxyethyl methacrylate;HEMA	metab_19488	http://www.kegg.jp/entry/C14530	Hydroxyethyl methacrylic acid
C04109	-	-	Gossypetin;3,3',4',5,7,8-Hexahydroxyflavone	metab_19489	http://www.kegg.jp/entry/C04109	Gossypetin
C10061	-	-	Euxanthone;1,7-Dihydroxyxanthone	metab_19508	http://www.kegg.jp/entry/C10061	Euxanthone
C01938	-	-	Naphthazarin;5,8-Dihydroxy-1,4-naphthoquinone	metab_19516	http://www.kegg.jp/entry/C01938	5,8-Dihydroxy-1,4-naphthoquinone
C20239	-	-	6-Carboxy-5,6,7,8-tetrahydropterin;6-Carboxytetrahydropterin	metab_19519	http://www.kegg.jp/entry/C20239	6-Carboxy-5,6,7,8-tetrahydropterin
C04045	-	-	3-(3,4-Dihydroxyphenyl)pyruvate;3,4-Dihydroxyphenylpyruvate	metab_19522	http://www.kegg.jp/entry/C04045	3,4-dihydroxyphenylpyruvate
C02081	-	-	Streptonigrin	metab_19563	http://www.kegg.jp/entry/C02081	Streptonigrin
C07493	-	-	10-Hydroxycarbazepine;10-Hydroxycarbamazepine;GP 47779	metab_19580	http://www.kegg.jp/entry/C07493	10-Hydroxycarbazepine
C08442	-	-	Ustiloxin;Ustiloxin A	metab_19581	http://www.kegg.jp/entry/C08442	Ustiloxin A
C19837	-	-	Indole-3-carboxylate;Indole-3-carboxylic acid	metab_19621	http://www.kegg.jp/entry/C19837	Indole-3-Carboxylic Acid
C18599	-	-	Coumafuryl;Fumarin	metab_19638	http://www.kegg.jp/entry/C18599	Coumafuryl
C21896	-	-	2,4-Diacetylphloroglucinol	metab_19666	http://www.kegg.jp/entry/C21896	2,4-Diacetylphloroglucinol
C13707	-	-	RU-0211;Lubiprostone	metab_19667	http://www.kegg.jp/entry/C13707	RU-0211
C07663	-	-	Moxifloxacin	metab_19676	http://www.kegg.jp/entry/C07663	Moxifloxacin
C00509	-	-	Naringenin;4',5,7-Trihydroxyflavanone;(2S)-Naringenin;(-)-(2S)-Naringenin	metab_19682	http://www.kegg.jp/entry/C00509	Naringenin
C06462	Lipids	Eicosanoids	Leukotriene F4;LTF4	metab_19686	http://www.kegg.jp/entry/C06462	Leukotriene F4
C07633	-	-	Mefloquine	metab_19689	http://www.kegg.jp/entry/C07633	Mefloquine
C06539	-	-	Reserpine	metab_19712	http://www.kegg.jp/entry/C06539	Reserpine
C07495	-	-	Dihydroxycarbazepine;10,11-Dihydro-10,11-dihydroxy-5H-dibenzazepine-5-carboxamide;10,11-Dihydroxycarbamazepine	metab_19719	http://www.kegg.jp/entry/C07495	10,11-Dihydroxycarbamazepine
C06182	-	-	Pelletierine	metab_19721	http://www.kegg.jp/entry/C06182	(+/-)-Pelletierine
C10205	-	-	Coumestrol	metab_19723	http://www.kegg.jp/entry/C10205	Coumesterol
C01670	-	-	Bz-Arg-OEt	metab_19724	http://www.kegg.jp/entry/C01670	Bz-Arg-OEt
C17785	-	-	Cirsimaritin;Scrophulein;4',5-Dihydroxy-6,7-dimethoxyflavone	metab_19753	http://www.kegg.jp/entry/C17785	Cirsimaritin
C18774	-	-	Ancymidol	metab_19757	http://www.kegg.jp/entry/C18774	Ancymidol
C17002	-	-	Neocnidilide	metab_19763	http://www.kegg.jp/entry/C17002	Neocnidolide
C06624	-	-	Oxytetracycline;Oxytetracycline anhydrous	metab_19787	http://www.kegg.jp/entry/C06624	Oxytetracycline
C17888	-	-	Eriojaposide A	metab_19797	http://www.kegg.jp/entry/C17888	Eriojaposide A
C18078	-	-	Ayapin	metab_19802	http://www.kegg.jp/entry/C18078	Ayapin
C09600	-	-	Vulgarin	metab_19803	http://www.kegg.jp/entry/C09600	Vulgarin
C14137	-	-	6-Hydroxyflavone;6-Hydroxy-2-phenyl-4-benzopyrone	metab_19810	http://www.kegg.jp/entry/C14137	6-Hydroxyflavone
C10039	-	-	Diosmetin 7-O-rutinoside;Diosmin	metab_19815	http://www.kegg.jp/entry/C10039	Diosmin
C11803	-	-	Oxmetidine	metab_19821	http://www.kegg.jp/entry/C11803	Oxmetidine
C16759	-	-	S-Allyl-L-cysteine	metab_19826	http://www.kegg.jp/entry/C16759	S-Allylcysteine
C16754	-	-	Aflatoxin G2	metab_19841	http://www.kegg.jp/entry/C16754	Aflatoxin G2
C05964	Lipids	Eicosanoids	11-Dehydro-thromboxane B2	metab_19848	http://www.kegg.jp/entry/C05964	11-Dehydro-thromboxane B2
C11433	-	-	1-Methoxyphenanthrene	metab_19863	http://www.kegg.jp/entry/C11433	1-Methoxyphenanthrene
C15475	-	-	U 0521	metab_19893	http://www.kegg.jp/entry/C15475	1-Propanone, 1-(3,4-dihydroxyphenyl)-2-methyl-
C09282	-	-	Oxypeucedanin	metab_19907	http://www.kegg.jp/entry/C09282	(R)-Oxypeucedanin
C12173	-	-	Norgalanthamine;N-Demethylgalanthamine	metab_19908	http://www.kegg.jp/entry/C12173	Norgalanthamine
C07224	-	-	Milrinone	metab_19919	http://www.kegg.jp/entry/C07224	Milrinone
C02666	-	-	Coniferyl aldehyde;Coniferaldehyde;4-Hydroxy-3-methoxycinnamaldehyde;Ferulaldehyde	metab_19925	http://www.kegg.jp/entry/C02666	Coniferaldehyde
C08261	-	-	Azelaic acid;Nonanedioic acid;1,7-Heptanedicarboxylic acid	metab_19930	http://www.kegg.jp/entry/C08261	Azelaic Acid
C02274	-	-	Dihydrocoumarin;3,4-Dihydrocoumarin	metab_19936	http://www.kegg.jp/entry/C02274	Dihydrocoumarin
C09147	-	-	Calanolide A	metab_19942	http://www.kegg.jp/entry/C09147	Calanolide A
C18083	-	-	Demethylsuberosin;7-Demethylsuberosin	metab_19943	http://www.kegg.jp/entry/C18083	Demethylsuberosin
C14034	-	-	Piperacillin;Piperacillin anhydrous	metab_19959	http://www.kegg.jp/entry/C14034	Piperacillin
C02496	-	-	2,4-Dinitrophenol	metab_19991	http://www.kegg.jp/entry/C02496	2,4-Dinitrophenol
C12125	-	-	Isoformononetin;4'-Hydroxy-7-methoxyisoflavone	metab_19992	http://www.kegg.jp/entry/C12125	Isoformononetin
C16925	-	-	Byakangelicol	metab_20030	http://www.kegg.jp/entry/C16925	Byakangelicol
C10118	-	-	Patuletin;Quercetagetin 6-methyl ether	metab_20068	http://www.kegg.jp/entry/C10118	Patuletin
C00366	-	-	Urate;Uric acid	metab_20077	http://www.kegg.jp/entry/C00366	Uric Acid
C10072	-	-	6-Hydroxyluteolin;5,6,7,3',4'-Pentahydroxyflavone	metab_20083	http://www.kegg.jp/entry/C10072	6-Hydroxyluteolin
C10030	-	-	Chrysosplenetin;Chrysosplenetin B;Quercetagetin 3,6,7,3'-tetramethyl ether	metab_20092	http://www.kegg.jp/entry/C10030	Chrysosplenetin
C10287	-	-	Pterostilbene	metab_20097	http://www.kegg.jp/entry/C10287	Pterostilbene
C01514	-	-	Luteolin;3',4',5,7-Tetrahydroxyflavone;5,7,3',4'-Tetrahydroxyflavone	metab_20099	http://www.kegg.jp/entry/C01514	Luteolin
C07605	-	-	Bilobalide	metab_20100	http://www.kegg.jp/entry/C07605	Bilobalide
C18657	-	-	Triazophos	metab_20101	http://www.kegg.jp/entry/C18657	Triazophos
C19757	-	-	(3Z)-Hex-3-en-1-yl acetate;(Z)-3-Hexen-1-ol acetate;cis-3-Hexenyl acetate	metab_20122	http://www.kegg.jp/entry/C19757	Cis-3-Hexenyl acetate
C10316	-	-	Chrysophanol 8-O-beta-D-glucoside;Chrysophanol 8-glucoside	metab_20126	http://www.kegg.jp/entry/C10316	Chrysophanein
C09993	-	-	Adouetine X	metab_20129	http://www.kegg.jp/entry/C09993	Adouetine X
C10193	-	-	Tricin;Tricetin 3',5'-di-methyl ether;3',5'-O-Dimethyltricetin	metab_20137	http://www.kegg.jp/entry/C10193	Tricin
C04478	-	-	3-Deoxy-D-manno-octulosonate 8-phosphate;2-Dehydro-3-deoxy-D-octonate 8-phosphate	metab_20151	http://www.kegg.jp/entry/C04478	3-deoxy-D-manno-octulosonate 8-phosphate
[truncated: 304 more rows]
